# Supplementary material for: {3-[Bis(2-pyridyl­methyl-κN)amino-κN]propanol}bis­(nitrato-κO)copper(II)
Source: Acta Crystallogr Sect E Struct Rep Online. 2010 Dec 15;67(Pt 1):m85. doi: 10.1107/S1600536810051779 (PMC3050172; doi:10.1107/S1600536810051779)
Supplement: Supplementary file 1 [file e-67-00m85-sup1.cif]

##############################################################################
###                                                                        ###
###        Electronic paper (Acta Crystallographica Section E)             ###
###                                                                        ###
##############################################################################
#                                                                            #
# This CIF contains the data in a paper accepted for publication in Acta     #
# Crystallographica Section E. It conforms to the requirements of Notes      #
# for Authors for Section E, and has been peer reviewed under the auspices   #
# of the IUCr Commission on Journals.                                        #
#                                                                            #
# Full details of the Crystallographic Information File format               #
# are given in the paper "The Crystallographic Information File (CIF):       #
# a New Standard Archive File for Crystallography" by S. R. Hall, F. H.      #
# Allen and I. D. Brown [Acta Cryst. (1991), A47, 655-685].                  #
#                                                                            #
# The current version of the core CIF dictionary is obtainable from          #
# ftp://ftp.iucr.org/pub/cif_core.dic. The current version number is 2.4.    #
#                                                                            #
# Software is freely available for graphical display of the structure(s) in  #
# this CIF.  For information consult the CIF home page http://www.iucr.org/  #
# cif/home.html                                                              #
#                                                                            #
# This file may be used for bona fide research purposes within the           #
# scientific community so long as proper attribution is given to the journal # 
# article from which it was obtained.                                        #
#                                                                            #
##############################################################################
                                             
data_global
_audit_creation_method     'from SHELXL97 CIF and IUCr SHELXL97-template'
_journal_date_recd_electronic     2010-12-03
_journal_date_accepted     2010-12-10
_journal_name_full     'Acta Crystallographica, Section E'
_journal_year     2011
_journal_volume     67
_journal_issue      1
_journal_page_first     m85
_journal_page_last     m85
_journal_paper_category     QM
_journal_coeditor_code     ZS2083
_publ_contact_author_name     'Prof. Kil Sik Min'
_publ_contact_author_address
;
Department of Chemistry Education
Kyungpook National University
Daegu 702-701
Republic of Korea
;
_publ_contact_author_email     'minks@knu.ac.kr'
_publ_contact_author_fax     '(+82) 53-950-5899'
_publ_contact_author_phone     '(+82) 53-950-5906'
_publ_section_title
;\
{3-[Bis(2-pyridylmethyl-\k<i>N</i>)amino-\k<i>N</i>]propanol}bis(nitrato-\
\k<i>O</i>)copper(II)
;
loop_
    _publ_author_name
    _publ_author_footnote
    _publ_author_address
    'Sankara Rao Rowthu' ?
;
Department of Chemistry
Kyungpook National University
Daegu 702-701
Republic of Korea
;
    'Jong Won Shin' ?
;
Department of Chemistry
Kyungpook National University
Daegu 702-701
Republic of Korea
;
    'Yu Rim Seo' ?
;
Department of Chemistry Education
Kyungpook National University
Daegu 702-701
Republic of Korea
;
    'Kil Sik Min' ?
;
Department of Chemistry Education
Kyungpook National University
Daegu 702-701
Republic of Korea
;
data_I
_chemical_name_systematic
;
{3-[Bis(2-pyridylmethyl-\k<i>N</i>)amino-\k<i>N</i>]propanol}bis(nitrato-
\k<i>O</i>)copper(II)
;
_chemical_name_common     ?
_chemical_formula_moiety     'C15 H19 Cu N5 O7'
_chemical_formula_sum     'C15 H19 Cu N5 O7'
_chemical_formula_iupac     '[Cu (N O3)2 (C15 H19 N3 O)]'
_chemical_formula_weight     444.89
_chemical_melting_point     ?
_symmetry_cell_setting     monoclinic
_symmetry_space_group_name_H-M     'P 21/n'
_symmetry_space_group_name_Hall     '-P 2yn'
loop_
    _symmetry_equiv_pos_as_xyz
    'x, y, z'
    '-x+1/2, y+1/2, -z+1/2'
    '-x, -y, -z'
    'x+1/2, -y+1/2, z+1/2'
_cell_length_a     8.3499(7)
_cell_length_b     14.7703(12)
_cell_length_c     14.5134(12)
_cell_angle_alpha     90.00
_cell_angle_beta     95.055(2)
_cell_angle_gamma     90.00
_cell_volume     1783.0(3)
_cell_formula_units_Z     4
_cell_measurement_reflns_used     2504
_cell_measurement_theta_min     2.72
_cell_measurement_theta_max     23.57
_cell_measurement_temperature     200(2)
_exptl_crystal_description     needle
_exptl_crystal_colour     blue-green
_exptl_crystal_size_max     0.26
_exptl_crystal_size_mid     0.13
_exptl_crystal_size_min     0.09
_exptl_crystal_density_diffrn     1.657
_exptl_crystal_density_meas     ?
_exptl_crystal_density_method     'not measured'
_exptl_crystal_F_000     916
_exptl_absorpt_coefficient_mu     1.276
_exptl_absorpt_correction_type     multi-scan
_exptl_absorpt_process_details     '(SADABS; Sheldrick, 1996)'
_exptl_absorpt_correction_T_min     0.820
_exptl_absorpt_correction_T_max     0.892
_exptl_special_details
;
;
_diffrn_ambient_temperature     200(2)
_diffrn_radiation_type     MoK\a
_diffrn_radiation_wavelength     0.71073
_diffrn_radiation_source     'fine-focus sealed tube'
_diffrn_radiation_monochromator     graphite
_diffrn_measurement_device_type     'Siemens SMART CCD'
_diffrn_measurement_method     '\f and \w'
_diffrn_detector_area_resol_mean     ?
_diffrn_reflns_number     13134
_diffrn_reflns_av_R_equivalents     0.0775
_diffrn_reflns_av_sigmaI/netI     0.1040
_diffrn_reflns_theta_min     1.97
_diffrn_reflns_theta_max     28.30
_diffrn_reflns_theta_full     28.30
_diffrn_measured_fraction_theta_max     0.994
_diffrn_measured_fraction_theta_full     0.994
_diffrn_reflns_limit_h_min     -11
_diffrn_reflns_limit_h_max     11
_diffrn_reflns_limit_k_min     -19
_diffrn_reflns_limit_k_max     18
_diffrn_reflns_limit_l_min     -17
_diffrn_reflns_limit_l_max     19
_diffrn_standards_number     0
_diffrn_standards_interval_count     .
_diffrn_standards_interval_time     .
_diffrn_standards_decay_%     ?
_refine_special_details
;
Refinement of <i>F</i>^2^ against ALL reflections. The weighted <i>R</i>-factor
<i>wR</i> and goodness of fit <i>S</i> are based on <i>F</i>^2^, conventional
<i>R</i>-factors <i>R</i> are based on <i>F</i>, with <i>F</i> set to zero for
negative <i>F</i>^2^. The threshold expression of <i>F</i>^2^ >
\s(<i>F</i>^2^) is used only for calculating <i>R</i>-factors(gt) <i>etc</i>.
and is not relevant to the choice of reflections for refinement.
<i>R</i>-factors based on <i>F</i>^2^ are statistically about twice as large
as those based on <i>F</i>, and <i>R</i>- factors based on ALL data will be
even larger.
;
_reflns_number_total     4412
_reflns_number_gt     2297
_reflns_threshold_expression     I>2\s(I)
_refine_ls_structure_factor_coef     Fsqd
_refine_ls_matrix_type     full
_refine_ls_R_factor_all     0.1320
_refine_ls_R_factor_gt     0.0527
_refine_ls_wR_factor_gt     0.1119
_refine_ls_wR_factor_ref     0.1508
_refine_ls_goodness_of_fit_ref     1.035
_refine_ls_restrained_S_all     1.035
_refine_ls_number_reflns     4412
_refine_ls_number_parameters     254
_refine_ls_number_restraints     0
_refine_ls_hydrogen_treatment     constr
_refine_ls_weighting_scheme     calc
_refine_ls_weighting_details
                 'calc w=1/[\s^2^(Fo^2^)+(0.0564P)^2^] where P=(Fo^2^+2Fc^2^)/3'
_atom_sites_solution_hydrogens     geom
_atom_sites_solution_primary     direct
_atom_sites_solution_secondary     difmap
_refine_ls_shift/su_max     0.000
_refine_ls_shift/su_mean     0.000
_refine_diff_density_max     0.775
_refine_diff_density_min     -0.656
_refine_ls_extinction_method     none
_refine_ls_extinction_coef     ?
loop_
    _atom_type_symbol
    _atom_type_description
    _atom_type_scat_dispersion_real
    _atom_type_scat_dispersion_imag
    _atom_type_scat_source
    'C' 'C' 0.0033 0.0016
                         'International Tables Vol C Tables 4.2.6.8 and 6.1.1.4'
    'H' 'H' 0.0000 0.0000
                         'International Tables Vol C Tables 4.2.6.8 and 6.1.1.4'
    'N' 'N' 0.0061 0.0033
                         'International Tables Vol C Tables 4.2.6.8 and 6.1.1.4'
    'O' 'O' 0.0106 0.0060
                         'International Tables Vol C Tables 4.2.6.8 and 6.1.1.4'
    'Cu' 'Cu' 0.3201 1.2651
                         'International Tables Vol C Tables 4.2.6.8 and 6.1.1.4'
_computing_data_collection     'SMART (Siemens, 1996)'
_computing_cell_refinement     'SAINT (Siemens, 1996)'
_computing_data_reduction     'SAINT (Siemens, 1996)'
_computing_structure_solution     'SHELXS97 (Sheldrick, 2008)'
_computing_structure_refinement     'SHELXL97 (Sheldrick, 2008)'
_computing_molecular_graphics     'ORTEP-3 (Farrugia, 1997)'
_computing_publication_material     'SHELXL97 (Sheldrick, 2008)'
loop_
    _atom_site_type_symbol
    _atom_site_label
    _atom_site_fract_x
    _atom_site_fract_y
    _atom_site_fract_z
    _atom_site_U_iso_or_equiv
    _atom_site_adp_type
    _atom_site_calc_flag
    _atom_site_refinement_flags
    _atom_site_occupancy
    _atom_site_disorder_assembly
    _atom_site_disorder_group
    Cu Cu1 0.13958(6) 0.34362(4) 0.87320(4) 0.03228(19) Uani d . 1 . .
    N N1 -0.0717(4) 0.3222(2) 0.9189(2) 0.0314(9) Uani d . 1 . .
    N N2 0.1137(4) 0.2127(2) 0.8271(2) 0.0336(9) Uani d . 1 . .
    N N3 0.3346(4) 0.3396(2) 0.8064(2) 0.0320(8) Uani d . 1 . .
    N N4 0.2941(4) 0.3812(3) 1.0535(2) 0.0344(9) Uani d . 1 . .
    N N5 0.0028(5) 0.4753(3) 0.7451(3) 0.0464(11) Uani d . 1 . .
    O O1 0.2165(5) 0.0185(3) 1.0483(3) 0.0818(13) Uani d . 1 . .
    H H1 0.2959 0.0168 1.0880 0.123 Uiso calc R 1 . .
    O O2 0.2405(4) 0.4250(2) 0.9813(2) 0.0396(8) Uani d . 1 . .
    O O3 0.2729(4) 0.2988(2) 1.0556(2) 0.0539(10) Uani d . 1 . .
    O O4 0.3673(4) 0.4229(3) 1.1171(2) 0.0614(11) Uani d . 1 . .
    O O5 0.0804(4) 0.4846(2) 0.8229(2) 0.0497(9) Uani d . 1 . .
    O O6 -0.0202(4) 0.3980(3) 0.7120(2) 0.0598(10) Uani d . 1 . .
    O O7 -0.0504(5) 0.5423(3) 0.7013(3) 0.0789(13) Uani d . 1 . .
    C C1 -0.1437(5) 0.3745(3) 0.9779(3) 0.0323(10) Uani d . 1 . .
    H H1A -0.0927 0.4290 0.9992 0.039 Uiso calc R 1 . .
    C C2 -0.2890(5) 0.3519(3) 1.0086(3) 0.0373(11) Uani d . 1 . .
    H H2 -0.3394 0.3908 1.0496 0.045 Uiso calc R 1 . .
    C C3 -0.3605(6) 0.2721(3) 0.9791(3) 0.0401(12) Uani d . 1 . .
    H H3 -0.4592 0.2541 1.0015 0.048 Uiso calc R 1 . .
    C C4 -0.2894(5) 0.2181(3) 0.9172(3) 0.0382(11) Uani d . 1 . .
    H H4 -0.3384 0.1630 0.8957 0.046 Uiso calc R 1 . .
    C C5 -0.1448(5) 0.2458(3) 0.8868(3) 0.0335(10) Uani d . 1 . .
    C C6 -0.0626(6) 0.1966(3) 0.8132(3) 0.0410(12) Uani d . 1 . .
    H H6A -0.0849 0.1309 0.8165 0.049 Uiso calc R 1 . .
    H H6B -0.1046 0.2186 0.7513 0.049 Uiso calc R 1 . .
    C C7 0.1975(6) 0.2068(3) 0.7424(3) 0.0427(12) Uani d . 1 . .
    H H7A 0.1229 0.2238 0.6884 0.051 Uiso calc R 1 . .
    H H7B 0.2328 0.1436 0.7336 0.051 Uiso calc R 1 . .
    C C8 0.3421(5) 0.2690(3) 0.7485(3) 0.0361(11) Uani d . 1 . .
    C C9 0.4694(6) 0.2583(3) 0.6956(3) 0.0451(13) Uani d . 1 . .
    H H9 0.4763 0.2069 0.6569 0.054 Uiso calc R 1 . .
    C C10 0.5875(6) 0.3244(3) 0.7002(3) 0.0427(12) Uani d . 1 . .
    H H10 0.6751 0.3195 0.6629 0.051 Uiso calc R 1 . .
    C C11 0.5779(6) 0.3969(3) 0.7584(3) 0.0404(11) Uani d . 1 . .
    H H11 0.6579 0.4427 0.7616 0.049 Uiso calc R 1 . .
    C C12 0.4513(5) 0.4020(3) 0.8115(3) 0.0341(10) Uani d . 1 . .
    H H12 0.4458 0.4512 0.8532 0.041 Uiso calc R 1 . .
    C C13 0.1911(6) 0.1521(3) 0.9023(3) 0.0402(11) Uani d . 1 . .
    H H13A 0.1480 0.1690 0.9613 0.048 Uiso calc R 1 . .
    H H13B 0.3079 0.1650 0.9089 0.048 Uiso calc R 1 . .
    C C14 0.1684(6) 0.0503(3) 0.8885(4) 0.0543(14) Uani d . 1 . .
    H H14A 0.0536 0.0348 0.8910 0.065 Uiso calc R 1 . .
    H H14B 0.2000 0.0331 0.8267 0.065 Uiso calc R 1 . .
    C C15 0.2670(8) -0.0015(4) 0.9608(4) 0.0659(17) Uani d . 1 . .
    H H15A 0.2553 -0.0672 0.9485 0.079 Uiso calc R 1 . .
    H H15B 0.3818 0.0147 0.9594 0.079 Uiso calc R 1 . .
loop_
    _atom_site_aniso_label
    _atom_site_aniso_U_11
    _atom_site_aniso_U_22
    _atom_site_aniso_U_33
    _atom_site_aniso_U_12
    _atom_site_aniso_U_13
    _atom_site_aniso_U_23
    Cu1 0.0363(3) 0.0263(3) 0.0347(3) -0.0016(2) 0.0056(2) -0.0041(2)
    N1 0.034(2) 0.026(2) 0.034(2) -0.0022(16) 0.0002(17) -0.0023(15)
    N2 0.035(2) 0.033(2) 0.032(2) -0.0039(17) 0.0023(17) -0.0098(16)
    N3 0.033(2) 0.033(2) 0.030(2) 0.0007(17) 0.0041(16) 0.0008(16)
    N4 0.037(2) 0.037(2) 0.030(2) -0.0022(18) 0.0066(18) -0.0032(18)
    N5 0.047(3) 0.039(3) 0.054(3) 0.004(2) 0.007(2) 0.010(2)
    O1 0.091(3) 0.092(4) 0.063(3) 0.022(3) 0.010(2) 0.003(2)
    O2 0.054(2) 0.0318(19) 0.0322(18) -0.0032(15) 0.0001(15) -0.0030(14)
    O3 0.073(3) 0.030(2) 0.056(2) -0.0080(18) -0.0066(19) 0.0031(17)
    O4 0.082(3) 0.062(3) 0.037(2) -0.020(2) -0.0132(19) -0.0105(17)
    O5 0.055(2) 0.053(2) 0.040(2) 0.0027(17) -0.0047(18) 0.0028(16)
    O6 0.061(2) 0.058(3) 0.059(2) -0.009(2) 0.0001(19) -0.001(2)
    O7 0.099(3) 0.065(3) 0.070(3) 0.025(2) -0.006(2) 0.034(2)
    C1 0.033(3) 0.032(3) 0.032(2) -0.0024(19) 0.007(2) -0.0065(19)
    C2 0.041(3) 0.036(3) 0.035(3) 0.006(2) 0.002(2) -0.003(2)
    C3 0.037(3) 0.048(3) 0.036(3) -0.003(2) 0.005(2) 0.004(2)
    C4 0.042(3) 0.031(3) 0.040(3) -0.006(2) -0.003(2) -0.001(2)
    C5 0.035(3) 0.033(3) 0.032(2) 0.003(2) 0.000(2) 0.0013(19)
    C6 0.041(3) 0.036(3) 0.045(3) -0.002(2) -0.004(2) -0.010(2)
    C7 0.046(3) 0.039(3) 0.043(3) -0.005(2) 0.005(2) -0.012(2)
    C8 0.042(3) 0.033(3) 0.033(3) 0.003(2) 0.003(2) -0.004(2)
    C9 0.046(3) 0.052(3) 0.037(3) 0.005(3) 0.007(2) -0.012(2)
    C10 0.032(3) 0.055(4) 0.042(3) 0.004(2) 0.008(2) 0.001(2)
    C11 0.037(3) 0.046(3) 0.038(3) 0.001(2) 0.003(2) 0.006(2)
    C12 0.039(3) 0.028(3) 0.034(3) -0.002(2) -0.001(2) 0.0002(19)
    C13 0.040(3) 0.034(3) 0.046(3) 0.004(2) -0.002(2) -0.004(2)
    C14 0.066(4) 0.038(3) 0.059(3) 0.001(3) 0.004(3) -0.002(2)
    C15 0.091(5) 0.055(4) 0.053(4) 0.021(3) 0.015(3) 0.008(3)
_geom_special_details
;
All e.s.d.'s (except the e.s.d. in the dihedral angle between two l.s. planes)
are estimated using the full covariance matrix. The cell e.s.d.'s are taken
into account individually in the estimation of e.s.d.'s in distances, angles
and torsion angles; correlations between e.s.d.'s in cell parameters are only
used when they are defined by crystal symmetry. An approximate (isotropic)
treatment of cell e.s.d.'s is used for estimating e.s.d.'s involving l.s.
planes.
;
loop_
    _geom_bond_atom_site_label_1
    _geom_bond_atom_site_label_2
    _geom_bond_site_symmetry_2
    _geom_bond_distance
    _geom_bond_publ_flag
    Cu1 N1 . 1.965(4) ?
    Cu1 N3 . 1.968(3) ?
    Cu1 N2 . 2.051(3) ?
    Cu1 O2 . 2.093(3) ?
    Cu1 O5 . 2.248(3) ?
    N1 C1 . 1.335(5) ?
    N1 C5 . 1.345(5) ?
    N2 C7 . 1.469(5) ?
    N2 C6 . 1.487(5) ?
    N2 C13 . 1.512(6) ?
    N3 C12 . 1.339(5) ?
    N3 C8 . 1.343(5) ?
    N4 O4 . 1.227(4) ?
    N4 O3 . 1.230(4) ?
    N4 O2 . 1.279(4) ?
    N5 O7 . 1.236(5) ?
    N5 O6 . 1.247(5) ?
    N5 O5 . 1.259(5) ?
    O1 C15 . 1.403(6) ?
    O1 H1 . 0.8400 ?
    C1 C2 . 1.370(6) ?
    C1 H1A . 0.9500 ?
    C2 C3 . 1.373(6) ?
    C2 H2 . 0.9500 ?
    C3 C4 . 1.375(6) ?
    C3 H3 . 0.9500 ?
    C4 C5 . 1.383(6) ?
    C4 H4 . 0.9500 ?
    C5 C6 . 1.507(6) ?
    C6 H6A . 0.9900 ?
    C6 H6B . 0.9900 ?
    C7 C8 . 1.514(6) ?
    C7 H7A . 0.9900 ?
    C7 H7B . 0.9900 ?
    C8 C9 . 1.374(6) ?
    C9 C10 . 1.385(6) ?
    C9 H9 . 0.9500 ?
    C10 C11 . 1.370(6) ?
    C10 H10 . 0.9500 ?
    C11 C12 . 1.364(6) ?
    C11 H11 . 0.9500 ?
    C12 H12 . 0.9500 ?
    C13 C14 . 1.527(6) ?
    C13 H13A . 0.9900 ?
    C13 H13B . 0.9900 ?
    C14 C15 . 1.487(7) ?
    C14 H14A . 0.9900 ?
    C14 H14B . 0.9900 ?
    C15 H15A . 0.9900 ?
    C15 H15B . 0.9900 ?
loop_
    _geom_angle_atom_site_label_1
    _geom_angle_atom_site_label_2
    _geom_angle_atom_site_label_3
    _geom_angle_site_symmetry_1
    _geom_angle_site_symmetry_3
    _geom_angle
    _geom_angle_publ_flag
    N1 Cu1 N3 . . 165.48(15) ?
    N1 Cu1 N2 . . 83.45(14) ?
    N3 Cu1 N2 . . 83.03(14) ?
    N1 Cu1 O2 . . 98.85(13) ?
    N3 Cu1 O2 . . 95.20(13) ?
    N2 Cu1 O2 . . 144.03(14) ?
    N1 Cu1 O5 . . 94.64(13) ?
    N3 Cu1 O5 . . 92.06(14) ?
    N2 Cu1 O5 . . 138.91(14) ?
    O2 Cu1 O5 . . 76.95(12) ?
    C1 N1 C5 . . 119.4(4) ?
    C1 N1 Cu1 . . 126.3(3) ?
    C5 N1 Cu1 . . 114.3(3) ?
    C7 N2 C6 . . 114.5(4) ?
    C7 N2 C13 . . 111.3(4) ?
    C6 N2 C13 . . 111.0(3) ?
    C7 N2 Cu1 . . 106.5(3) ?
    C6 N2 Cu1 . . 105.6(3) ?
    C13 N2 Cu1 . . 107.2(3) ?
    C12 N3 C8 . . 119.6(4) ?
    C12 N3 Cu1 . . 125.6(3) ?
    C8 N3 Cu1 . . 114.7(3) ?
    O4 N4 O3 . . 122.8(4) ?
    O4 N4 O2 . . 118.5(4) ?
    O3 N4 O2 . . 118.6(4) ?
    O7 N5 O6 . . 119.9(5) ?
    O7 N5 O5 . . 120.4(5) ?
    O6 N5 O5 . . 119.7(4) ?
    C15 O1 H1 . . 109.5 ?
    N4 O2 Cu1 . . 114.4(3) ?
    N5 O5 Cu1 . . 105.7(3) ?
    N1 C1 C2 . . 122.0(4) ?
    N1 C1 H1A . . 119.0 ?
    C2 C1 H1A . . 119.0 ?
    C1 C2 C3 . . 118.7(4) ?
    C1 C2 H2 . . 120.7 ?
    C3 C2 H2 . . 120.7 ?
    C2 C3 C4 . . 120.1(4) ?
    C2 C3 H3 . . 119.9 ?
    C4 C3 H3 . . 119.9 ?
    C3 C4 C5 . . 118.4(4) ?
    C3 C4 H4 . . 120.8 ?
    C5 C4 H4 . . 120.8 ?
    N1 C5 C4 . . 121.4(4) ?
    N1 C5 C6 . . 115.4(4) ?
    C4 C5 C6 . . 123.2(4) ?
    N2 C6 C5 . . 109.5(4) ?
    N2 C6 H6A . . 109.8 ?
    C5 C6 H6A . . 109.8 ?
    N2 C6 H6B . . 109.8 ?
    C5 C6 H6B . . 109.8 ?
    H6A C6 H6B . . 108.2 ?
    N2 C7 C8 . . 110.6(4) ?
    N2 C7 H7A . . 109.5 ?
    C8 C7 H7A . . 109.5 ?
    N2 C7 H7B . . 109.5 ?
    C8 C7 H7B . . 109.5 ?
    H7A C7 H7B . . 108.1 ?
    N3 C8 C9 . . 121.3(4) ?
    N3 C8 C7 . . 115.2(4) ?
    C9 C8 C7 . . 123.4(4) ?
    C8 C9 C10 . . 118.4(4) ?
    C8 C9 H9 . . 120.8 ?
    C10 C9 H9 . . 120.8 ?
    C11 C10 C9 . . 120.0(4) ?
    C11 C10 H10 . . 120.0 ?
    C9 C10 H10 . . 120.0 ?
    C12 C11 C10 . . 118.8(5) ?
    C12 C11 H11 . . 120.6 ?
    C10 C11 H11 . . 120.6 ?
    N3 C12 C11 . . 121.8(4) ?
    N3 C12 H12 . . 119.1 ?
    C11 C12 H12 . . 119.1 ?
    N2 C13 C14 . . 116.6(4) ?
    N2 C13 H13A . . 108.1 ?
    C14 C13 H13A . . 108.1 ?
    N2 C13 H13B . . 108.1 ?
    C14 C13 H13B . . 108.1 ?
    H13A C13 H13B . . 107.3 ?
    C15 C14 C13 . . 111.1(4) ?
    C15 C14 H14A . . 109.4 ?
    C13 C14 H14A . . 109.4 ?
    C15 C14 H14B . . 109.4 ?
    C13 C14 H14B . . 109.4 ?
    H14A C14 H14B . . 108.0 ?
    O1 C15 C14 . . 109.8(5) ?
    O1 C15 H15A . . 109.7 ?
    C14 C15 H15A . . 109.7 ?
    O1 C15 H15B . . 109.7 ?
    C14 C15 H15B . . 109.7 ?
    H15A C15 H15B . . 108.2 ?
loop_
    _geom_torsion_atom_site_label_1
    _geom_torsion_atom_site_label_2
    _geom_torsion_atom_site_label_3
    _geom_torsion_atom_site_label_4
    _geom_torsion_site_symmetry_1
    _geom_torsion_site_symmetry_2
    _geom_torsion_site_symmetry_3
    _geom_torsion_site_symmetry_4
    _geom_torsion
    _geom_torsion_publ_flag
    N3 Cu1 N1 C1 . . . . -171.0(5) ?
    N2 Cu1 N1 C1 . . . . 167.4(4) ?
    O2 Cu1 N1 C1 . . . . 23.7(4) ?
    O5 Cu1 N1 C1 . . . . -53.8(4) ?
    N3 Cu1 N1 C5 . . . . 10.1(8) ?
    N2 Cu1 N1 C5 . . . . -11.4(3) ?
    O2 Cu1 N1 C5 . . . . -155.2(3) ?
    O5 Cu1 N1 C5 . . . . 127.4(3) ?
    N1 Cu1 N2 C7 . . . . 148.6(3) ?
    N3 Cu1 N2 C7 . . . . -26.0(3) ?
    O2 Cu1 N2 C7 . . . . -115.3(3) ?
    O5 Cu1 N2 C7 . . . . 59.1(4) ?
    N1 Cu1 N2 C6 . . . . 26.4(3) ?
    N3 Cu1 N2 C6 . . . . -148.3(3) ?
    O2 Cu1 N2 C6 . . . . 122.5(3) ?
    O5 Cu1 N2 C6 . . . . -63.1(3) ?
    N1 Cu1 N2 C13 . . . . -92.1(3) ?
    N3 Cu1 N2 C13 . . . . 93.3(3) ?
    O2 Cu1 N2 C13 . . . . 4.0(4) ?
    O5 Cu1 N2 C13 . . . . 178.4(2) ?
    N1 Cu1 N3 C12 . . . . 169.3(5) ?
    N2 Cu1 N3 C12 . . . . -169.2(4) ?
    O2 Cu1 N3 C12 . . . . -25.3(4) ?
    O5 Cu1 N3 C12 . . . . 51.7(3) ?
    N1 Cu1 N3 C8 . . . . -7.5(8) ?
    N2 Cu1 N3 C8 . . . . 14.0(3) ?
    O2 Cu1 N3 C8 . . . . 157.9(3) ?
    O5 Cu1 N3 C8 . . . . -125.0(3) ?
    O4 N4 O2 Cu1 . . . . 173.9(3) ?
    O3 N4 O2 Cu1 . . . . -4.6(5) ?
    N1 Cu1 O2 N4 . . . . 79.6(3) ?
    N3 Cu1 O2 N4 . . . . -96.7(3) ?
    N2 Cu1 O2 N4 . . . . -11.4(4) ?
    O5 Cu1 O2 N4 . . . . 172.4(3) ?
    O7 N5 O5 Cu1 . . . . 177.9(4) ?
    O6 N5 O5 Cu1 . . . . -2.2(5) ?
    N1 Cu1 O5 N5 . . . . -81.4(3) ?
    N3 Cu1 O5 N5 . . . . 85.7(3) ?
    N2 Cu1 O5 N5 . . . . 3.9(4) ?
    O2 Cu1 O5 N5 . . . . -179.4(3) ?
    C5 N1 C1 C2 . . . . 1.4(6) ?
    Cu1 N1 C1 C2 . . . . -177.4(3) ?
    N1 C1 C2 C3 . . . . 1.4(7) ?
    C1 C2 C3 C4 . . . . -2.4(7) ?
    C2 C3 C4 C5 . . . . 0.8(7) ?
    C1 N1 C5 C4 . . . . -3.2(6) ?
    Cu1 N1 C5 C4 . . . . 175.8(3) ?
    C1 N1 C5 C6 . . . . 173.8(4) ?
    Cu1 N1 C5 C6 . . . . -7.3(5) ?
    C3 C4 C5 N1 . . . . 2.1(7) ?
    C3 C4 C5 C6 . . . . -174.6(4) ?
    C7 N2 C6 C5 . . . . -152.9(4) ?
    C13 N2 C6 C5 . . . . 79.9(4) ?
    Cu1 N2 C6 C5 . . . . -36.0(4) ?
    N1 C5 C6 N2 . . . . 30.1(5) ?
    C4 C5 C6 N2 . . . . -153.0(4) ?
    C6 N2 C7 C8 . . . . 149.5(4) ?
    C13 N2 C7 C8 . . . . -83.5(4) ?
    Cu1 N2 C7 C8 . . . . 33.1(4) ?
    C12 N3 C8 C9 . . . . 1.5(6) ?
    Cu1 N3 C8 C9 . . . . 178.5(3) ?
    C12 N3 C8 C7 . . . . -175.2(4) ?
    Cu1 N3 C8 C7 . . . . 1.8(5) ?
    N2 C7 C8 N3 . . . . -24.4(6) ?
    N2 C7 C8 C9 . . . . 159.0(4) ?
    N3 C8 C9 C10 . . . . -2.8(7) ?
    C7 C8 C9 C10 . . . . 173.6(4) ?
    C8 C9 C10 C11 . . . . 1.8(7) ?
    C9 C10 C11 C12 . . . . 0.4(7) ?
    C8 N3 C12 C11 . . . . 0.8(6) ?
    Cu1 N3 C12 C11 . . . . -175.8(3) ?
    C10 C11 C12 N3 . . . . -1.8(7) ?
    C7 N2 C13 C14 . . . . -71.2(5) ?
    C6 N2 C13 C14 . . . . 57.7(5) ?
    Cu1 N2 C13 C14 . . . . 172.7(3) ?
    N2 C13 C14 C15 . . . . 172.9(4) ?
    C13 C14 C15 O1 . . . . 62.6(6) ?
loop_
    _geom_hbond_atom_site_label_D
    _geom_hbond_atom_site_label_H
    _geom_hbond_atom_site_label_A
    _geom_hbond_site_symmetry_A
    _geom_hbond_distance_DH
    _geom_hbond_distance_HA
    _geom_hbond_distance_DA
    _geom_hbond_angle_DHA
    _geom_hbond_publ_flag
    O1 H1 O7 4_555 0.84 2.18 2.961(6) 155 y
