# Supplementary material for: {3-[Bis(2-pyridyl­methyl-κN)amino-κN]propanol}bis­(nitrato-κO)copper(II)
Source: Acta Crystallogr Sect E Struct Rep Online. 2010 Dec 15;67(Pt 1):m85. doi: 10.1107/S1600536810051779 (PMC3050172; doi:10.1107/S1600536810051779)
Supplement: Supplementary file 2 [file e-67-00m85-Isup2.hkl]

#
# h,k,l, Fc-squared, Fo-squared, sigma(Fo-squared) and status flag
#
data_I
_shelx_title ' [Cu(bppnOH)(NO3)2] - P2(1)/n'
_shelx_refln_list_code          4
_shelx_F_calc_maximum      339.66
_exptl_crystal_F_000       916.00
_reflns_d_resolution_high  0.7497
 
loop_
 _symmetry_equiv_pos_as_xyz
 'x, y, z'
 '-x+1/2, y+1/2, -z+1/2'
 '-x, -y, -z'
 'x-1/2, -y-1/2, z-1/2'
 
_cell_length_a     8.3499
_cell_length_b    14.7703
_cell_length_c    14.5134
_cell_angle_alpha  90.000
_cell_angle_beta   95.055
_cell_angle_gamma  90.000
 
_shelx_F_squared_multiplier     1.000
 
loop_
 _refln_index_h
 _refln_index_k
 _refln_index_l
 _refln_F_squared_calc
 _refln_F_squared_meas
 _refln_F_squared_sigma
 _refln_observed_status
   2   0   0     5460.16     4559.60    145.98 o
   4   0   0     4079.94     4168.62    177.81 o
   6   0   0      547.71      546.32     80.45 o
   8   0   0      175.27      157.69     46.31 o
  10   0   0      222.16      120.55     72.05 o
   1   1   0     2123.43     2610.62     40.47 o
   2   1   0     4373.99     4139.38     98.32 o
   3   1   0     2996.22     3108.17     95.48 o
   4   1   0     1865.20     1904.95     82.60 o
   5   1   0      392.18      340.70     48.78 o
   6   1   0     1639.89     1728.71     96.91 o
   7   1   0     1008.06      924.52     80.49 o
   8   1   0       38.27      -18.54     37.80 o
   9   1   0       16.34        6.64     26.82 o
  10   1   0      110.75      118.20     60.82 o
   0   2   0     6132.67     6687.99    121.34 o
   1   2   0     5418.66     6150.30     80.01 o
   2   2   0     1243.59     1474.19     34.06 o
   3   2   0       23.27       19.49      9.12 o
   4   2   0     5037.35     4878.56    143.22 o
   5   2   0     1651.89     1439.03    114.52 o
   6   2   0      439.41      473.23     37.30 o
   7   2   0       13.36       15.45     16.72 o
   8   2   0       19.70       -6.08     22.83 o
   9   2   0      772.10      828.89     55.69 o
  10   2   0       48.86       51.33     49.94 o
  11   2   0       16.07      -13.49     67.20 o
   1   3   0     1900.56     1919.56     37.31 o
   2   3   0      105.90       79.63     10.19 o
   3   3   0     1853.40     1699.44     41.19 o
   4   3   0       16.99       14.72      9.68 o
   5   3   0      684.22      723.37     38.77 o
   6   3   0        8.72       -0.74     11.70 o
   7   3   0     2458.18     2367.99     74.17 o
   8   3   0       23.38       12.90     22.91 o
   9   3   0       15.19       68.59     32.86 o
  10   3   0       21.20       63.63     50.77 o
   0   4   0      338.98      561.94    134.51 o
   1   4   0      482.93      509.08     31.26 o
   2   4   0      263.60      344.14     27.80 o
   3   4   0      100.54      114.90     23.44 o
   4   4   0     1849.73     1712.12     53.39 o
   5   4   0     2495.33     2335.16     61.53 o
   6   4   0      266.67      317.38     29.72 o
   7   4   0       74.37       83.36     24.85 o
   8   4   0       31.96       30.35     24.35 o
   9   4   0      359.46      319.68     66.09 o
  10   4   0       47.93       62.82     52.06 o
   1   5   0      151.61      125.51     21.35 o
   2   5   0     3328.80     3345.55     90.76 o
   3   5   0      257.84      286.55     34.40 o
   4   5   0      701.57      645.55     32.75 o
   5   5   0      187.69      199.21     25.08 o
   6   5   0     1655.25     1564.08     83.18 o
   7   5   0       67.48       49.38     27.46 o
   8   5   0      348.83      571.17    141.54 o
   9   5   0        3.96        2.52     39.65 o
  10   5   0      117.25       50.60     78.97 o
   0   6   0     6453.70     5328.17    150.20 o
   1   6   0       85.20       38.93     16.18 o
   2   6   0     1086.25     1174.53     60.04 o
   3   6   0      135.38      152.56     26.56 o
   4   6   0     2302.70     2166.26     89.08 o
   5   6   0     1468.09     1337.15     77.68 o
   6   6   0       75.27       54.67     25.40 o
   7   6   0       24.66       16.13     25.59 o
   8   6   0       24.92       -0.82     30.03 o
   9   6   0       14.86       35.10     46.61 o
  10   6   0        6.96      -49.92     73.11 o
   1   7   0     8478.43     8227.13    176.34 o
   2   7   0     6662.65     6459.42    155.79 o
   3   7   0     3333.21     2975.88    100.40 o
   4   7   0      317.84      312.97     41.70 o
   5   7   0     1671.65     1535.61     79.61 o
   6   7   0       93.11      106.46     30.64 o
   7   7   0     1524.15     1703.98     96.23 o
   8   7   0      249.47      177.68     47.32 o
   9   7   0        7.31       18.24     45.55 o
  10   7   0      114.33      208.92     82.69 o
   0   8   0        7.40        0.40     20.88 o
   1   8   0      206.86      200.04     35.42 o
   2   8   0       15.74       25.67     18.91 o
   3   8   0     4803.83     4502.11    133.68 o
   4   8   0        4.27       -6.67     16.05 o
   5   8   0     2877.15     2824.54    113.19 o
   6   8   0      263.05      210.82     43.75 o
   7   8   0       43.53       60.56     33.14 o
   8   8   0       21.99        7.63     33.37 o
   9   8   0      420.43      694.97    101.74 o
  10   8   0        0.04      -73.58     73.58 o
   1   9   0     2077.68     2154.51     93.08 o
   2   9   0     1940.19     1901.46     87.26 o
   3   9   0     1273.74     1298.66     74.88 o
   4   9   0       82.18       82.98     30.81 o
   5   9   0      437.38      477.75     59.82 o
   6   9   0        4.17       37.79     29.73 o
   7   9   0      282.06      237.21     50.47 o
   8   9   0       10.60        4.64     35.42 o
   9   9   0        1.24       63.04     55.13 o
   0  10   0     1134.73     1281.92    140.31 o
   1  10   0      789.61      845.64    125.79 o
   2  10   0      329.53      264.57     43.16 o
   3  10   0       19.41       10.22     23.91 o
   4  10   0     2618.01     2663.15    237.84 o
   5  10   0      779.80      779.10     79.01 o
   6  10   0     1403.58     1551.37     96.34 o
   7  10   0       44.00      -19.95     32.70 o
   8  10   0      214.28      134.86     68.20 o
   9  10   0      272.62      231.29     70.78 o
   1  11   0        0.23       -3.29     23.01 o
   2  11   0     1030.38     1055.98     76.00 o
   3  11   0       49.01       45.94     26.27 o
   4  11   0      442.68      515.92     65.66 o
   5  11   0       82.40      108.01     38.43 o
   6  11   0      136.70      123.74     42.01 o
   7  11   0        0.24       36.35     36.40 o
   8  11   0       73.54       83.94     48.77 o
   9  11   0        0.07      -41.92     54.01 o
   0  12   0     1187.15     1349.36    161.60 o
   1  12   0      618.05      665.24     71.26 o
   2  12   0        1.01       -4.82     26.50 o
   3  12   0      233.97      244.38     47.24 o
   4  12   0      731.38      707.65     88.25 o
   5  12   0      471.07      513.51     69.09 o
   6  12   0       56.81        3.09     32.59 o
   7  12   0        4.27        6.92     36.53 o
   8  12   0       53.46      101.48    115.70 o
   1  13   0      150.60      130.29     86.95 o
   2  13   0       17.03       12.55     28.02 o
   3  13   0      559.59      586.47     74.42 o
   4  13   0        1.50      -26.38     26.38 o
   5  13   0       89.82       76.55     39.53 o
   6  13   0       77.92      101.58     44.54 o
   7  13   0       18.18       18.22     41.16 o
   8  13   0        3.05      -49.99     61.04 o
   0  14   0      255.65      176.63     89.55 o
   1  14   0      902.91     1029.83    108.52 o
   2  14   0     1108.27     1181.07     93.55 o
   3  14   0      494.45      485.57     73.09 o
   4  14   0       70.65       30.35     47.59 o
   5  14   0     1064.28     1056.56     94.17 o
   6  14   0        9.22       29.07     42.75 o
   7  14   0        1.70       34.37     42.26 o
   1  15   0       89.69       76.88     54.53 o
   2  15   0     1486.30     1410.31    105.77 o
   3  15   0       37.21       29.30     37.65 o
   4  15   0      145.30      162.19     50.61 o
   5  15   0        0.12       42.78     42.67 o
   6  15   0       49.67      113.22     49.61 o
   7  15   0       15.66       35.73     49.22 o
   0  16   0     1255.71     1398.33    202.06 o
   1  16   0       12.73      -16.95     47.17 o
   2  16   0        7.91      -36.75     48.29 o
   3  16   0       30.18       22.26     46.08 o
   4  16   0      383.16      115.10     96.14 o
   5  16   0       76.37       27.00     44.75 o
   6  16   0      136.72       80.43     51.25 o
   1  17   0       39.50       33.39     64.49 o
   2  17   0      863.31      301.58    380.58 o
   3  17   0       44.61       20.24     32.71 o
   4  17   0       77.03       23.54     40.12 o
   5  17   0        6.78        4.09     44.43 o
   0  18   0      106.42       63.17    108.01 o
   1  18   0       76.17      153.57     90.74 o
   2  18   0       17.01       22.93     58.07 o
   3  18   0      208.75       67.86    208.03 o
   4  18   0      125.43       23.98    103.02 o
   1  19   0       24.08       -7.12    107.18 o
   2  19   0        6.80        2.65     62.37 o
  -9   0   1      797.71      765.42    143.74 o
  -7   0   1      540.24      487.88     98.90 o
  -5   0   1      534.48      461.02     68.97 o
  -3   0   1     2010.74     1594.48     98.19 o
  -1   0   1       63.31      187.29     22.00 o
   1   0   1    23945.27    25667.34    371.88 o
   3   0   1     1560.94     1430.87     80.80 o
   5   0   1    11780.69    11517.43    355.97 o
   7   0   1     1367.50     1390.24     92.73 o
   9   0   1      120.25      181.83     67.31 o
  11   0   1       23.24       89.08     88.25 o
 -10   1   1       99.87       76.16    128.12 o
  -9   1   1      237.98      174.57     54.23 o
  -8   1   1      270.87      344.82     52.45 o
  -7   1   1      185.01      209.13     48.54 o
  -6   1   1      908.06      986.61    107.54 o
  -5   1   1     1486.88     1565.40     86.80 o
  -4   1   1     1495.14     1346.71     84.29 o
  -3   1   1     5899.01     5654.05    200.11 o
  -2   1   1     1968.90     2441.15     58.54 o
  -1   1   1    12685.04    14648.37    141.70 o
   0   1   1     4843.67     5758.45     60.62 o
   1   1   1       78.68       90.91     10.41 o
   2   1   1     1176.13      805.09     30.46 o
   3   1   1     1720.17     1655.92     51.81 o
   4   1   1     1677.39     1461.52     56.16 o
   5   1   1      159.10      123.14     25.09 o
   6   1   1      717.65      748.75     50.48 o
   7   1   1      737.89      779.58     57.31 o
   8   1   1       29.30       26.67     19.16 o
   9   1   1        6.20       91.21     41.24 o
  10   1   1       32.19      -34.47     40.38 o
  11   1   1       84.13      -81.98     84.94 o
 -10   2   1       10.12       82.81     72.40 o
  -9   2   1      225.64      282.74     45.29 o
  -8   2   1      639.53      688.66     50.14 o
  -7   2   1       85.09      113.06     39.39 o
  -6   2   1      174.93      191.00     35.76 o
  -5   2   1       20.69        9.03     17.47 o
  -4   2   1     1759.78     1694.14     65.38 o
  -3   2   1       28.33       24.02     12.75 o
  -2   2   1     1693.49     1950.66     45.61 o
  -1   2   1       16.34       27.46      6.82 o
   0   2   1    10344.54    11203.08    113.61 o
   1   2   1     5628.12     6236.42     82.35 o
   2   2   1     4018.40     4218.49     69.44 o
   3   2   1      273.32      303.29     31.97 o
   4   2   1     1328.98     1321.78     44.25 o
   5   2   1     3357.71     3380.03     80.86 o
   6   2   1     1927.53     1979.40     66.63 o
   7   2   1      558.22      607.80     42.17 o
   8   2   1        0.95      -15.44     15.44 o
   9   2   1       37.06       15.45     39.30 o
  10   2   1      422.71      368.71     77.78 o
 -10   3   1      339.64      432.75    112.86 o
  -9   3   1       75.19      143.82     36.10 o
  -8   3   1       27.93       40.10     25.25 o
  -7   3   1      531.89      580.30     39.73 o
  -6   3   1     2104.85     2067.05     74.24 o
  -5   3   1      351.88      432.24     34.19 o
  -4   3   1     1219.53     1371.01     50.16 o
  -3   3   1       32.38       30.34     11.11 o
  -2   3   1    10120.17     9836.84    175.81 o
  -1   3   1    11723.67    12722.68    185.54 o
   0   3   1    28450.22    28518.32    301.24 o
   1   3   1     5803.19     6743.49    101.61 o
   2   3   1     1267.51     1167.95     33.92 o
   3   3   1       78.43      105.39     15.15 o
   4   3   1      401.64      319.63     22.04 o
   5   3   1      644.82      720.76     34.48 o
   6   3   1      176.65      219.77     25.38 o
   7   3   1      221.47      264.13     30.68 o
   8   3   1      570.61      709.86     52.70 o
   9   3   1        6.12       -7.45     38.23 o
  10   3   1       31.60       92.90     54.02 o
 -10   4   1       14.43       43.89     69.21 o
  -9   4   1      220.63      245.92     42.90 o
  -8   4   1      787.52      780.39     88.96 o
  -7   4   1      557.33      562.27     51.78 o
  -6   4   1       47.78       25.15     15.24 o
  -5   4   1      342.89      374.49     27.58 o
  -4   4   1     5641.97     5428.28     91.10 o
  -3   4   1      255.64      233.37     17.89 o
  -2   4   1      888.36      768.79     40.07 o
  -1   4   1       28.49       31.24      8.16 o
   0   4   1      191.15      242.23     20.37 o
   1   4   1     1149.36     1028.82     32.55 o
   2   4   1     3106.77     2838.37     58.05 o
   3   4   1     2611.78     2707.22     62.56 o
   4   4   1     2156.34     2142.65     61.46 o
   5   4   1     2631.99     2586.48     74.39 o
   6   4   1     2157.50     2177.48     74.85 o
   7   4   1      576.97      556.70     57.72 o
   8   4   1       68.35       48.38     31.41 o
   9   4   1      120.17      134.74     52.33 o
  10   4   1      252.88      354.05     77.85 o
 -10   5   1       17.02       14.55     59.74 o
  -9   5   1      148.85      172.39     48.34 o
  -8   5   1       42.10       39.06     29.87 o
  -7   5   1      439.81      395.34     52.74 o
  -6   5   1        0.40      -15.12     18.81 o
  -5   5   1     2457.66     2444.73     95.06 o
  -4   5   1     1590.27     1663.28     48.93 o
  -3   5   1       74.37      104.16     30.63 o
  -2   5   1     2168.04     2085.12     71.73 o
  -1   5   1     4105.61     4028.44     99.50 o
   0   5   1     3369.50     3101.85    169.64 o
   1   5   1       25.69       32.69     10.29 o
   2   5   1     1260.85     1201.05     37.63 o
   3   5   1     2813.07     2626.81     69.56 o
   4   5   1      143.28      132.12     19.37 o
   5   5   1     1837.55     1937.12     64.65 o
   6   5   1      107.50      159.64     33.33 o
   7   5   1      118.27      109.31     35.30 o
   8   5   1       59.24       25.97     32.39 o
   9   5   1      239.03      340.05     86.66 o
  10   5   1        2.70       -9.30     43.54 o
 -10   6   1        0.92       45.66     79.03 o
  -9   6   1      264.00      233.12     56.73 o
  -8   6   1        3.84       10.29     30.59 o
  -7   6   1      314.36      422.83     58.33 o
  -6   6   1        0.34       17.31     22.58 o
  -5   6   1      689.04      629.99     51.89 o
  -4   6   1      665.44      544.82     44.57 o
  -3   6   1     3436.44     3279.42    101.94 o
  -2   6   1      618.42      594.51     41.64 o
  -1   6   1       26.85       69.11     19.74 o
   0   6   1     5820.43     5908.44    132.48 o
   1   6   1    16357.56    17205.25    220.35 o
   2   6   1      346.01      344.07     33.55 o
   3   6   1      316.19      321.13     23.97 o
   4   6   1      203.26      191.61     22.33 o
   5   6   1     4311.88     4124.52    127.64 o
   6   6   1        7.01       23.15     21.79 o
   7   6   1      179.28      223.48     42.81 o
   8   6   1       22.32       15.85     30.63 o
   9   6   1       95.62       57.91     45.79 o
  10   6   1       48.73       89.85     58.14 o
 -10   7   1      145.94      185.14    105.17 o
  -9   7   1       92.76      113.38     46.81 o
  -8   7   1        1.06      -30.82     30.82 o
  -7   7   1       11.72       19.22     27.10 o
  -6   7   1     1090.72     1136.14     75.18 o
  -5   7   1     1827.46     1844.15    148.52 o
  -4   7   1     1554.09     1484.79    120.09 o
  -3   7   1       32.83       20.43     19.64 o
  -2   7   1     1482.64     1487.55     69.49 o
  -1   7   1     7906.58     7584.72    218.33 o
   0   7   1      481.16      605.55     61.50 o
   1   7   1      283.52      243.53     38.80 o
   2   7   1     5686.62     5455.54    101.72 o
   3   7   1      292.88      255.89     21.00 o
   4   7   1     2312.47     2192.11     89.18 o
   5   7   1     1002.53      984.88     65.59 o
   6   7   1       10.88       48.12     27.77 o
   7   7   1       29.83       41.08     28.12 o
   8   7   1      128.53      132.02     52.15 o
   9   7   1      292.50      509.05    129.19 o
  10   7   1       24.54       26.26     49.47 o
 -10   8   1       52.45       66.84     82.57 o
  -9   8   1        0.01       32.22     42.72 o
  -8   8   1      354.28      407.87     62.86 o
  -7   8   1      147.08      167.96     43.59 o
  -6   8   1       39.90       50.21     28.39 o
  -5   8   1      395.93      458.35     63.17 o
  -4   8   1     3731.28     3424.51    120.54 o
  -3   8   1      749.99      710.47     72.26 o
  -2   8   1      241.39      225.29     35.39 o
  -1   8   1       87.09       64.67     24.58 o
   0   8   1     4883.49     4813.38    133.42 o
   1   8   1        2.34      -16.76     16.76 o
   2   8   1     4170.73     4076.07    141.08 o
   3   8   1      320.66      333.92     43.73 o
   4   8   1      946.26     1023.93     85.16 o
   5   8   1      163.51      185.28     38.25 o
   6   8   1      770.89      839.54     67.77 o
   7   8   1      164.32      146.38     41.40 o
   8   8   1      182.18       51.97     44.50 o
   9   8   1        3.62       26.03     64.36 o
  10   8   1      133.33       28.69     54.55 o
  -9   9   1        2.05      -48.77     48.77 o
  -8   9   1        0.08      -16.15     34.40 o
  -7   9   1      277.76      279.27     54.26 o
  -6   9   1      524.38      550.22     67.80 o
  -5   9   1      354.00      490.44     82.81 o
  -4   9   1       26.68       23.65     20.35 o
  -3   9   1       23.49       34.66     20.52 o
  -2   9   1     1647.01     1652.06     83.03 o
  -1   9   1       46.33       22.68     20.08 o
   0   9   1     1600.87     1494.67     77.45 o
   1   9   1      220.60      285.26     42.47 o
   2   9   1      506.06      460.23     49.30 o
   3   9   1      848.79      859.02     91.94 o
   4   9   1      718.38      662.09     57.92 o
   5   9   1       41.30       48.87     26.47 o
   6   9   1      301.24      345.14     54.27 o
   7   9   1       52.51       74.61     35.95 o
   8   9   1      361.09      515.92    154.86 o
   9   9   1       28.37       99.97     67.08 o
  -9  10   1       57.05       30.31     52.15 o
  -8  10   1        2.20       22.74     38.59 o
  -7  10   1      170.17      220.92     51.69 o
  -6  10   1       13.48      -25.37     25.37 o
  -5  10   1      487.30      497.07     63.63 o
  -4  10   1     1448.33     1553.70     89.36 o
  -3  10   1     2469.02     2132.54    101.01 o
  -2  10   1       46.27       62.11     25.81 o
  -1  10   1      147.47      215.62     45.19 o
   0  10   1      312.77      293.91     45.97 o
   1  10   1     4407.46     4139.59    175.88 o
   2  10   1      505.61      495.58     56.64 o
   3  10   1      569.48      686.86     71.05 o
   4  10   1        6.85       15.02     24.63 o
   5  10   1      402.12      311.31     51.45 o
   6  10   1       26.02       63.56     33.42 o
   7  10   1      346.96      491.13     70.06 o
   8  10   1        4.43       52.82     49.66 o
   9  10   1       67.24       21.77     89.08 o
  -9  11   1       88.60      129.79     73.42 o
  -8  11   1        3.37       -7.34     47.01 o
  -7  11   1      141.70      221.06     55.24 o
  -6  11   1       75.59      102.50     38.18 o
  -5  11   1     1784.29     1852.98    132.28 o
  -4  11   1       50.92       44.39     29.76 o
  -3  11   1      280.22      335.55     51.97 o
  -2  11   1       66.39        0.09     28.38 o
  -1  11   1      591.50      724.81     66.57 o
   0  11   1       11.14        0.62     27.55 o
   1  11   1      490.00      470.83     60.25 o
   2  11   1      415.74      376.86     56.02 o
   3  11   1     2174.67     2278.64    109.55 o
   4  11   1       44.20       97.53     33.62 o
   5  11   1      159.48      165.25     45.36 o
   6  11   1       14.95       25.56     32.73 o
   7  11   1      222.39      276.90     57.64 o
   8  11   1       92.56       87.23     51.01 o
   9  11   1      179.09      164.91    106.35 o
  -8  12   1      123.73      113.41     51.57 o
  -7  12   1       22.18       29.41     39.69 o
  -6  12   1        4.57        4.61     33.52 o
  -5  12   1       68.94      134.98     42.33 o
  -4  12   1      691.25      733.90     81.77 o
  -3  12   1      505.73      506.74     66.90 o
  -2  12   1       15.49       26.93     28.89 o
  -1  12   1       11.18      -31.27     31.27 o
   0  12   1        3.69       18.49     43.25 o
   1  12   1     1281.37     1418.37     90.91 o
   2  12   1     1921.52     1911.37    154.64 o
   3  12   1      149.61      150.92     41.93 o
   4  12   1      248.13      266.43     52.76 o
   5  12   1        7.91      -26.57     26.57 o
   6  12   1      300.82      301.36     56.22 o
   7  12   1       37.50       75.53     56.92 o
   8  12   1       24.33       18.36     74.06 o
  -8  13   1       21.34       24.59     51.54 o
  -7  13   1       70.82       -7.73     37.49 o
  -6  13   1      572.78      529.51     76.71 o
  -5  13   1        1.13      -19.26     32.56 o
  -4  13   1      431.24      374.36     62.81 o
  -3  13   1       68.09       50.48     35.77 o
  -2  13   1      464.32      520.29     69.89 o
  -1  13   1       14.44       64.50     44.62 o
   0  13   1      756.83      861.66    105.93 o
   1  13   1       11.32       31.06     32.25 o
   2  13   1      485.71      678.94     79.96 o
   3  13   1       45.08       60.46     53.29 o
   4  13   1      702.10      708.09     84.04 o
   5  13   1       25.62        7.28     33.43 o
   6  13   1      105.43      107.67     47.76 o
   7  13   1       50.60       -8.31     36.09 o
   8  13   1      296.59       75.10     59.62 o
  -7  14   1      112.10       53.27     46.38 o
  -6  14   1        8.49      -37.05     48.47 o
  -5  14   1        7.90       15.87     39.34 o
  -4  14   1      769.44      827.08     93.23 o
  -3  14   1      187.15      181.93     50.34 o
  -2  14   1     1087.57     1178.36     92.85 o
  -1  14   1      266.84      312.66     79.59 o
   0  14   1     3083.76     2857.75    177.58 o
   1  14   1      359.10      371.22     65.47 o
   2  14   1      756.64      903.39    102.33 o
   3  14   1      147.49      112.49     41.50 o
   4  14   1        2.81       -2.37     35.31 o
   5  14   1       74.20       72.73     43.70 o
   6  14   1      483.87      339.54    181.19 o
   7  14   1        4.13       30.80     48.58 o
  -7  15   1       25.41       44.47     51.25 o
  -6  15   1      250.93       37.89     79.25 o
  -5  15   1      375.71      244.77     71.22 o
  -4  15   1       62.43       42.61     45.47 o
  -3  15   1       74.01       86.79     41.84 o
  -2  15   1        6.15      -16.08     38.25 o
  -1  15   1     1344.76     1461.55    183.66 o
   0  15   1       32.08       47.16     49.50 o
   1  15   1        1.37       40.85     47.29 o
   2  15   1      102.28       71.81     45.73 o
   3  15   1      691.50      515.21     79.13 o
   4  15   1      399.31      354.77     67.53 o
   5  15   1       23.99       24.87     40.65 o
   6  15   1       59.02        0.99     38.92 o
   7  15   1      103.32       72.82     86.12 o
  -6  16   1       29.76       19.05     42.43 o
  -5  16   1      192.13       18.02     60.63 o
  -4  16   1       42.16       -9.75     38.57 o
  -3  16   1      589.03      596.17     87.66 o
  -2  16   1        0.83      -35.17     58.56 o
  -1  16   1      391.08      515.48    104.02 o
   0  16   1      199.86      172.84     97.07 o
   1  16   1      746.26      813.28    123.94 o
   2  16   1        1.23       11.97     46.99 o
   3  16   1        1.97       -6.02     44.87 o
   4  16   1        0.25        2.13     36.22 o
   5  16   1      404.01       87.09    141.52 o
   6  16   1       17.59        1.29     49.51 o
  -5  17   1      259.58        5.92     56.24 o
  -4  17   1        3.53      -10.63     37.89 o
  -3  17   1       18.70       68.35     68.32 o
  -2  17   1      148.78       15.09    103.34 o
  -1  17   1       68.31      117.81     74.44 o
   0  17   1       58.43       74.35    100.32 o
   1  17   1       67.39       51.71     57.59 o
   2  17   1        4.35        3.99     52.71 o
   3  17   1      522.73      553.37    112.53 o
   4  17   1        5.30       39.99     43.05 o
   5  17   1      141.76       89.85     48.26 o
  -4  18   1      126.10       51.82     46.49 o
  -3  18   1       40.76       96.85     59.27 o
  -2  18   1      148.83      138.37     92.39 o
  -1  18   1       44.09      110.15    110.67 o
   0  18   1       26.77       32.50     73.77 o
   1  18   1      113.68       29.32    146.16 o
   2  18   1      144.85        0.98     96.77 o
   3  18   1        2.69        4.16     51.99 o
   4  18   1       60.08       12.02     47.43 o
  -2  19   1       38.53       48.77     85.77 o
  -1  19   1       12.74      -64.80     64.80 o
   0  19   1       25.60      -71.30     71.30 o
   1  19   1        1.74       11.71     56.97 o
   2  19   1       62.70      -47.04    116.23 o
 -10   0   2      392.65      389.21    123.03 o
  -8   0   2       27.91       78.43     59.27 o
  -6   0   2      577.14      659.30     93.58 o
  -4   0   2     4824.39     4642.65    207.62 o
  -2   0   2   115366.61   114720.98   3464.60 o
   0   0   2     1488.76     1705.13     43.64 o
   2   0   2     3819.25     3820.74     85.70 o
   4   0   2      503.38      523.80     42.48 o
   6   0   2     2082.43     2081.71    101.74 o
   8   0   2      463.51      558.86    112.27 o
 -10   1   2      166.61      212.26     55.34 o
  -9   1   2      425.68      487.08     67.12 o
  -8   1   2      857.93      904.88     71.83 o
  -7   1   2        1.87        5.01     21.92 o
  -6   1   2     1019.61     1094.42     83.43 o
  -5   1   2      528.31      531.16     55.80 o
  -4   1   2    10204.88    10553.43    243.43 o
  -3   1   2     5978.13     6072.12    118.76 o
  -2   1   2      267.38      310.55     16.94 o
  -1   1   2     2467.05     2655.09     42.58 o
   0   1   2    28982.76    30120.14    269.93 o
   1   1   2       14.35       27.99      5.97 o
   2   1   2      366.97      394.47     18.56 o
   3   1   2      203.67      233.25     16.27 o
   4   1   2     6047.93     5975.62     91.42 o
   5   1   2      983.64      982.55     56.22 o
   6   1   2      219.05      205.79     23.78 o
   7   1   2       16.27        8.63     15.07 o
   8   1   2       19.34       -8.47     27.38 o
   9   1   2       21.93       57.14     39.26 o
  10   1   2      273.79      244.26     72.98 o
 -10   2   2      113.75      115.47     49.66 o
  -9   2   2        0.04       17.68     26.79 o
  -8   2   2        1.72      -19.05     37.50 o
  -7   2   2      194.12      244.72     43.97 o
  -6   2   2      116.24      125.57     29.20 o
  -5   2   2        4.74        7.67     18.49 o
  -4   2   2     1487.73     1556.57     62.87 o
  -3   2   2    14028.37    14038.84    215.96 o
  -2   2   2     6194.32     5903.66     80.58 o
  -1   2   2     3981.78     3884.56     50.27 o
   0   2   2      441.60      429.19     17.63 o
   1   2   2     2997.89     2981.98     47.56 o
   2   2   2     3027.89     2687.60     53.44 o
   3   2   2     2284.06     2090.56     57.98 o
   4   2   2      706.62      640.68     30.71 o
   5   2   2     2227.94     2133.17    101.92 o
   6   2   2       31.51       25.29     13.67 o
   7   2   2     1412.47     1332.24     54.18 o
   8   2   2       11.31        5.86     23.22 o
   9   2   2      101.81      183.13     50.67 o
  10   2   2      154.96      280.39     73.49 o
 -10   3   2        7.10       20.90     42.03 o
  -9   3   2     1019.79     1037.29     70.30 o
  -8   3   2       80.34      110.39     29.28 o
  -7   3   2        1.73      -11.22     17.68 o
  -6   3   2      110.47      159.59     26.69 o
  -5   3   2     2702.01     2502.01    116.40 o
  -4   3   2        3.01       14.31     11.11 o
  -3   3   2      677.33      643.80     32.20 o
  -2   3   2      437.14      458.63     19.52 o
  -1   3   2     1629.41     1679.73     48.76 o
   0   3   2        3.25       26.38      8.49 o
   1   3   2    20617.67    22403.58    221.60 o
   2   3   2     2631.75     2798.60     64.39 o
   3   3   2     1360.34     1168.94     39.92 o
   4   3   2      312.17      384.04     27.42 o
   5   3   2     6788.29     6391.30    174.89 o
   6   3   2       57.22       82.48     19.85 o
   7   3   2        0.62       19.05     16.49 o
   8   3   2        7.12        1.72     31.90 o
   9   3   2      298.68      462.63     83.18 o
  10   3   2       41.44       28.55     63.71 o
 -10   4   2       22.12       50.61     42.34 o
  -9   4   2       34.60       18.66     29.28 o
  -8   4   2      177.85      172.86     37.35 o
  -7   4   2      175.87      270.70     37.61 o
  -6   4   2     1299.71     1486.44     65.37 o
  -5   4   2        6.83       17.33     17.64 o
  -4   4   2     1579.24     1429.76     76.05 o
  -3   4   2     1033.93      934.88     64.43 o
  -2   4   2     1503.47     1502.02     59.10 o
  -1   4   2      699.79      695.29     24.72 o
   0   4   2      740.67      825.69     34.61 o
   1   4   2     2000.14     2075.25     56.14 o
   2   4   2     2128.41     2099.10     52.01 o
   3   4   2     1185.32     1158.33     41.08 o
   4   4   2     2163.61     2102.15     66.06 o
   5   4   2       59.71       72.79     17.73 o
   6   4   2      475.90      463.40     40.29 o
   7   4   2      328.09      348.00     43.42 o
   8   4   2      147.45      172.18     54.71 o
   9   4   2        8.64        6.35     92.69 o
  10   4   2      115.54      210.61     61.19 o
 -10   5   2      220.39      296.23    117.12 o
  -9   5   2        7.56        7.88     35.35 o
  -8   5   2      193.05      271.43     42.67 o
  -7   5   2       28.99       -6.57     20.57 o
  -6   5   2     1008.34      932.21     54.08 o
  -5   5   2      782.83      788.48     50.05 o
  -4   5   2     3042.24     2965.87     97.63 o
  -3   5   2      481.67      425.46     38.56 o
  -2   5   2      688.97      671.47     41.25 o
  -1   5   2      732.62      725.80     27.24 o
   0   5   2     6377.64     6282.19     92.77 o
   1   5   2     1231.66     1121.25     39.82 o
   2   5   2       87.64       89.56     14.95 o
   3   5   2       10.22       17.68     11.18 o
   4   5   2     2961.45     2993.48     75.91 o
   5   5   2      106.14      102.55     21.14 o
   6   5   2      474.77      606.16     48.89 o
   7   5   2        3.02       41.52     27.06 o
   8   5   2      317.25      411.29     73.07 o
   9   5   2        1.20       24.13     42.41 o
  10   5   2       92.25      104.88     52.85 o
 -10   6   2       81.81      173.09     70.44 o
  -9   6   2        0.07       41.52     48.27 o
  -8   6   2      601.08      718.56     89.76 o
  -7   6   2      729.43      874.95    110.75 o
  -6   6   2     1414.07     1445.41     80.79 o
  -5   6   2       21.77       42.20     22.06 o
  -4   6   2     1142.81     1117.21     61.68 o
  -3   6   2        4.30        4.34     14.56 o
  -2   6   2     1455.51     1211.64     60.72 o
  -1   6   2      107.19      162.95     19.84 o
   0   6   2      168.10      174.66     19.52 o
   1   6   2      653.76      777.51     46.96 o
   2   6   2     3144.18     3182.51     74.46 o
   3   6   2     4303.86     4190.58     88.06 o
   4   6   2       63.75       53.31     16.27 o
   5   6   2      675.86      797.10     43.45 o
   6   6   2     1068.94     1126.89     70.38 o
   7   6   2      237.44      327.55     48.86 o
   8   6   2      114.61      163.31     52.20 o
   9   6   2        2.93        8.61     39.74 o
  10   6   2       75.05       42.08     54.71 o
 -10   7   2       39.18      106.31     60.96 o
  -9   7   2      527.45      637.67     81.37 o
  -8   7   2        5.61       -7.82     30.83 o
  -7   7   2      646.52      568.39     68.52 o
  -6   7   2       47.59       52.10     28.04 o
  -5   7   2     1563.28     1549.22     81.82 o
  -4   7   2     2939.20     2902.12    106.73 o
  -3   7   2     1480.21     1315.13     67.51 o
  -2   7   2        3.27       12.83     15.20 o
  -1   7   2     7227.67     7234.03    125.36 o
   0   7   2     6557.33     6572.01    125.02 o
   1   7   2     1559.78     1547.27     56.26 o
   2   7   2      782.75      865.77     39.80 o
   3   7   2     2805.07     2849.80     72.41 o
   4   7   2       20.76       17.67     13.49 o
   5   7   2     3337.95     3272.61    116.87 o
   6   7   2      321.22      366.87     50.48 o
   7   7   2        8.68       -0.43     25.48 o
   8   7   2       22.61       40.23     31.85 o
   9   7   2      173.64      141.47    120.14 o
  10   7   2        6.42       14.39     53.00 o
 -10   8   2       34.86       68.65     58.92 o
  -9   8   2       28.64       34.58     43.99 o
  -8   8   2       11.17      -24.29     32.92 o
  -7   8   2      698.61      823.54     71.55 o
  -6   8   2       23.07       35.00     26.37 o
  -5   8   2     2297.69     2276.99    109.83 o
  -4   8   2     1278.22     1169.00     70.99 o
  -3   8   2      174.15      114.75     35.50 o
  -2   8   2      107.20      138.21     31.50 o
  -1   8   2      170.36      184.91     24.65 o
   0   8   2       17.07        3.84     19.58 o
   1   8   2    12993.30    13278.15    201.80 o
   2   8   2      365.69      375.14     34.55 o
   3   8   2     1469.01     1406.03     72.03 o
   4   8   2      121.43      134.60     35.22 o
   5   8   2      413.81      482.04     56.56 o
   6   8   2      270.33      284.29     56.89 o
   7   8   2      608.71      759.47     76.54 o
   8   8   2       84.14      149.28     45.86 o
   9   8   2       58.91        5.90     49.86 o
  -9   9   2      239.83      282.72     65.91 o
  -8   9   2       52.90       43.73     39.33 o
  -7   9   2       95.89       94.79     39.43 o
  -6   9   2      415.65      376.43     56.99 o
  -5   9   2     1397.20     1545.76    171.15 o
  -4   9   2     2823.07     2650.18    110.42 o
  -3   9   2      211.54      226.50     40.90 o
  -2   9   2       78.13       61.74     24.25 o
  -1   9   2     1492.31     1422.87     61.42 o
   0   9   2     3016.61     2990.54    109.77 o
   1   9   2     1145.07     1108.36     67.05 o
   2   9   2      339.70      361.18     33.35 o
   3   9   2      446.90      450.25     53.30 o
   4   9   2      531.26      504.62     54.93 o
   5   9   2     1051.17     1040.29     74.20 o
   6   9   2      192.95      231.44     47.38 o
   7   9   2       64.85       12.07     34.82 o
   8   9   2      227.25      245.56    123.93 o
   9   9   2      309.62       26.47     43.16 o
  -9  10   2       53.14      -20.53     40.03 o
  -8  10   2      397.50      511.72     78.24 o
  -7  10   2      100.43      103.98     44.93 o
  -6  10   2      115.43      160.15     41.96 o
  -5  10   2      392.76      388.04     57.85 o
  -4  10   2       30.42       31.23     26.24 o
  -3  10   2      134.30       93.71     31.52 o
  -2  10   2      815.15      724.92     88.63 o
  -1  10   2     1175.70     1127.21     63.81 o
   0  10   2       53.64       37.01     25.12 o
   1  10   2        8.29       24.58     23.94 o
   2  10   2     3920.23     3856.99    133.25 o
   3  10   2      339.52      281.46     47.04 o
   4  10   2      201.97      295.00     47.42 o
   5  10   2      262.42      284.41     47.99 o
   6  10   2      273.36      317.06     53.43 o
   7  10   2      364.25      430.30     81.73 o
   8  10   2       97.18       40.61     43.54 o
   9  10   2       65.71       42.70     45.05 o
  -9  11   2        1.86      -56.81     56.81 o
  -8  11   2      101.61      104.67     47.06 o
  -7  11   2      230.41      255.99     57.65 o
  -6  11   2      916.59     1157.39     98.56 o
  -5  11   2       29.26       26.45     32.14 o
  -4  11   2     1912.46     1750.88    149.13 o
  -3  11   2       10.08      -16.15     21.92 o
  -2  11   2      109.70      178.10     42.79 o
  -1  11   2      169.88      152.65     33.29 o
   0  11   2     3317.12     3288.22    162.23 o
   1  11   2       24.75       23.91     27.14 o
   2  11   2     2588.48     2465.39    113.50 o
   3  11   2       17.56       51.39     29.47 o
   4  11   2      123.89      177.02     42.51 o
   5  11   2        0.46       29.52     29.98 o
   6  11   2      275.10      345.67     59.72 o
   7  11   2       18.75        1.63     42.51 o
   8  11   2      204.28      111.60     60.50 o
   9  11   2        8.65      -46.53     46.53 o
  -8  12   2       92.08      153.68     55.62 o
  -7  12   2      201.87      288.42     64.37 o
  -6  12   2      141.14      192.89     52.48 o
  -5  12   2       21.30       48.40     33.65 o
  -4  12   2       73.47      122.23     43.59 o
  -3  12   2      104.11      101.33     36.50 o
  -2  12   2      209.76      198.11     47.14 o
  -1  12   2       44.46       42.48     40.44 o
   0  12   2        2.35       -3.94     23.99 o
   1  12   2      692.62      521.92     67.75 o
   2  12   2      295.60      419.28     62.23 o
   3  12   2      157.22      173.92     43.35 o
   4  12   2        7.72       -3.62     39.72 o
   5  12   2      154.14      143.95     42.86 o
   6  12   2      491.68      614.80     79.59 o
   7  12   2      343.47      160.96     90.92 o
   8  12   2      101.65       41.87     57.70 o
  -8  13   2       24.40       30.25     51.95 o
  -7  13   2       24.16        9.99     41.07 o
  -6  13   2       12.60       34.98     40.90 o
  -5  13   2     1399.40     1629.49    178.18 o
  -4  13   2      227.55      199.59     51.02 o
  -3  13   2       64.49       59.96     35.88 o
  -2  13   2       10.98       29.48     30.43 o
  -1  13   2     1214.73     1443.76    122.99 o
   0  13   2       95.28      106.07     42.53 o
   1  13   2     1409.50     1658.36    102.20 o
   2  13   2        5.28       14.77     33.45 o
   3  13   2       97.86      126.71     41.27 o
   4  13   2        0.24       -9.45     31.20 o
   5  13   2      310.87      352.49     62.52 o
   6  13   2        0.12       -8.92     33.69 o
   7  13   2        2.33        4.17     46.19 o
   8  13   2       70.03      -17.89     44.77 o
  -7  14   2       98.23       96.18     68.18 o
  -6  14   2       32.05       33.71     42.59 o
  -5  14   2       94.33      121.66     46.95 o
  -4  14   2      244.64      267.89     58.67 o
  -3  14   2      270.87      427.67     67.07 o
  -2  14   2      762.06      717.79    112.52 o
  -1  14   2       80.47       98.41     54.91 o
   0  14   2      367.80      291.30    105.53 o
   1  14   2     1435.95     1527.84    104.99 o
   2  14   2      728.34      800.19     85.96 o
   3  14   2      742.24      952.96     93.56 o
   4  14   2       88.13      132.83     48.43 o
   5  14   2      259.58      306.28     61.47 o
   6  14   2      133.71       56.53     71.56 o
   7  14   2      308.95      144.19     92.77 o
  -7  15   2       13.43       33.24     46.37 o
  -6  15   2       97.67       10.20     55.69 o
  -5  15   2      160.57       18.87     43.40 o
  -4  15   2      467.02      521.25     81.06 o
  -3  15   2       65.10      -11.72     35.34 o
  -2  15   2        1.40       16.90     52.19 o
  -1  15   2      489.34      556.43    129.66 o
   0  15   2      826.83      909.82    116.83 o
   1  15   2      446.66      434.10     70.61 o
   2  15   2      226.26      121.06     53.86 o
   3  15   2       10.22       91.55     44.31 o
   4  15   2       89.23       75.05     43.99 o
   5  15   2      260.03      147.19     85.85 o
   6  15   2        2.87      -28.76     37.53 o
   7  15   2        4.88       -1.06     71.69 o
  -6  16   2      184.80        6.69     47.87 o
  -5  16   2        1.21       16.17     38.64 o
  -4  16   2       79.90       15.05     40.25 o
  -3  16   2       98.58      128.18     64.61 o
  -2  16   2     1179.59     1308.07    180.29 o
  -1  16   2       61.14       40.74     56.19 o
   0  16   2      250.39      291.62     82.11 o
   1  16   2       74.66       70.66     53.63 o
   2  16   2      981.58     1306.22    129.93 o
   3  16   2        0.46       26.34     43.80 o
   4  16   2       22.87       -3.58     55.73 o
   5  16   2       11.46        2.46     38.62 o
   6  16   2      265.41       94.48    100.37 o
  -5  17   2        8.20       20.24     43.47 o
  -4  17   2      385.35       67.30    130.58 o
  -3  17   2       56.25        0.65     72.76 o
  -2  17   2       10.79       -0.26     56.65 o
  -1  17   2      262.45      351.91     94.18 o
   0  17   2      783.42      384.25    344.44 o
   1  17   2       37.17       -4.42     51.48 o
   2  17   2      196.65       74.27     57.70 o
   3  17   2       67.73       55.02     43.31 o
   4  17   2       66.03      102.57     47.13 o
   5  17   2       27.20      -19.71     44.60 o
  -4  18   2       40.46       12.66     63.29 o
  -3  18   2       70.38      -45.66     45.66 o
  -2  18   2       43.66       27.81     77.03 o
  -1  18   2       18.24       -3.18     72.39 o
   0  18   2        1.65        2.41     52.01 o
   1  18   2        2.50        6.09     49.05 o
   2  18   2      190.87       81.73    153.56 o
   3  18   2      289.86      157.63    125.27 o
   4  18   2       15.08      -25.38     54.33 o
  -2  19   2        8.12      -72.52     72.52 o
  -1  19   2      121.38      141.65     88.09 o
   0  19   2       15.48       62.06     63.67 o
   1  19   2      164.11       64.23     59.82 o
   2  19   2        2.21       89.43     70.12 o
  -9   0   3      321.04      304.16    105.05 o
  -7   0   3       29.56      168.23     72.40 o
  -5   0   3     2523.45     2545.39    169.29 o
  -3   0   3      647.85      530.44     44.74 o
  -1   0   3     1455.55     1418.83     53.22 o
   3   0   3    15136.91    15132.85    198.76 o
   5   0   3       97.35      135.88     30.22 o
   7   0   3      344.60      505.74     99.26 o
   9   0   3        9.77       12.66     60.93 o
 -10   1   3       12.06        6.39     78.20 o
  -9   1   3      499.22      605.24     97.36 o
  -8   1   3      172.11      210.22     57.41 o
  -7   1   3      672.84      732.05     61.34 o
  -6   1   3        0.18       16.26     18.24 o
  -5   1   3     2093.67     1981.49     77.88 o
  -4   1   3     5220.34     5406.41    126.65 o
  -3   1   3    19059.43    19254.66    209.29 o
  -2   1   3     1394.08     1543.71     35.74 o
  -1   1   3      231.40      285.26     19.28 o
   0   1   3       71.67      112.63     12.29 o
   1   1   3    30867.33    33626.89    402.57 o
   2   1   3     1393.57     1240.34     41.83 o
   3   1   3      371.22      396.04     23.09 o
   4   1   3      379.14      403.64     22.14 o
   5   1   3     5830.00     5660.52    112.96 o
   6   1   3      150.83      135.61     20.11 o
   7   1   3      170.17      147.85     42.07 o
   8   1   3       27.13        9.83     32.31 o
   9   1   3       19.38      -33.42     33.42 o
  10   1   3      248.56      332.97    107.24 o
 -10   2   3      465.69      604.74     81.09 o
  -9   2   3       27.44       29.37     34.46 o
  -8   2   3       11.53       -1.26     26.68 o
  -7   2   3       18.14       29.89     26.26 o
  -6   2   3      931.78      983.76     62.61 o
  -5   2   3      313.24      317.52     38.42 o
  -4   2   3     1240.74     1280.85     57.56 o
  -3   2   3       18.86       18.07     10.18 o
  -2   2   3      755.84      564.48     30.02 o
  -1   2   3      981.21      782.23     25.34 o
   0   2   3     1371.02     1317.30     30.83 o
   1   2   3    23034.38    25270.69    243.25 o
   2   2   3     1031.79      970.59     29.96 o
   3   2   3     1075.20     1152.36     37.82 o
   4   2   3     2349.03     2229.10     64.10 o
   5   2   3      120.83       87.25     19.65 o
   6   2   3      580.47      544.88     39.09 o
   7   2   3      372.71      374.60     59.98 o
   8   2   3      842.45      917.38     85.24 o
   9   2   3        0.75       39.06     43.78 o
  10   2   3       27.67      119.41     56.13 o
 -10   3   3       10.38       60.74     47.49 o
  -9   3   3       30.46      -26.26     26.26 o
  -8   3   3     1320.65     1529.77     77.63 o
  -7   3   3      667.48      663.74     50.93 o
  -6   3   3       30.22       49.64     27.23 o
  -5   3   3        7.51       21.91     16.15 o
  -4   3   3     6892.27     6804.08    147.24 o
  -3   3   3     7101.60     6795.17     98.99 o
  -2   3   3     2268.36     1977.04     40.61 o
  -1   3   3       53.61      117.24     11.83 o
   0   3   3     1176.49     1409.89     34.91 o
   1   3   3     1677.69     1676.26     39.11 o
   2   3   3     1168.71     1202.08     36.35 o
   3   3   3      156.97      140.76     16.40 o
   4   3   3        8.97        8.67     10.97 o
   5   3   3      209.14      264.81     29.60 o
   6   3   3     3814.28     3959.43    126.70 o
   7   3   3       18.45       18.21     19.31 o
   8   3   3       38.28       71.14     41.59 o
   9   3   3       39.78       41.53     43.07 o
  10   3   3      461.43      665.31    104.73 o
 -10   4   3      137.79      197.82     55.52 o
  -9   4   3      249.53      348.07     51.13 o
  -8   4   3       47.80       42.33     26.25 o
  -7   4   3       32.54       48.23     21.64 o
  -6   4   3      527.87      517.46     45.32 o
  -5   4   3      434.26      426.03     36.67 o
  -4   4   3     1993.90     1935.03     74.93 o
  -3   4   3      167.79      144.03     15.90 o
  -2   4   3      261.29      302.36     18.49 o
  -1   4   3      930.49      797.71     28.27 o
   0   4   3     3327.45     3164.95     58.95 o
   1   4   3    13052.37    13751.83    159.08 o
   2   4   3     6539.05     6629.16     98.49 o
   3   4   3     2119.34     2240.43     55.39 o
   4   4   3     2662.68     2411.76     71.91 o
   5   4   3      892.27      953.62     42.52 o
   6   4   3       51.22       43.22     17.55 o
   7   4   3        3.70        3.96     18.29 o
   8   4   3      362.55      310.15     67.80 o
   9   4   3       19.86        1.25     44.81 o
  10   4   3        0.67      -29.20     74.41 o
 -10   5   3        0.62      -22.68     52.16 o
  -9   5   3      168.21      187.15     42.17 o
  -8   5   3       86.21       95.54     28.31 o
  -7   5   3       61.98       62.89     25.26 o
  -6   5   3        8.06       23.02     18.12 o
  -5   5   3      658.00      595.75     40.87 o
  -4   5   3      192.08      183.70     25.33 o
  -3   5   3     2717.61     2452.27     84.43 o
  -2   5   3      570.31      516.60     24.70 o
  -1   5   3     1555.31     1654.12     43.42 o
   0   5   3      233.39      185.15     18.23 o
   1   5   3    13982.26    14111.13    168.44 o
   2   5   3     1759.24     1828.48     49.87 o
   3   5   3     1018.39      921.97     37.01 o
   4   5   3     1741.76     1743.43     54.07 o
   5   5   3      820.41      792.48     39.20 o
   6   5   3      346.93      354.27     34.51 o
   7   5   3       92.82       92.54     40.42 o
   8   5   3        0.11       27.55     39.93 o
   9   5   3      356.31      446.07    114.81 o
  10   5   3        0.36      -14.17     62.23 o
 -10   6   3      137.74      190.70     80.59 o
  -9   6   3      345.63      305.22     59.21 o
  -8   6   3       48.79       22.01     30.06 o
  -7   6   3       22.13       42.46     28.53 o
  -6   6   3     1611.43     1597.14     85.67 o
  -5   6   3     4396.99     4305.50    134.69 o
  -4   6   3       76.06      110.06     25.76 o
  -3   6   3       22.26       30.45     20.26 o
  -2   6   3     3091.05     3165.70     69.44 o
  -1   6   3    11994.50    11758.99    151.54 o
   0   6   3       22.45       35.59     12.21 o
   1   6   3       46.24       30.22     11.95 o
   2   6   3      774.57      755.49     34.43 o
   3   6   3     2164.05     2093.39     67.82 o
   4   6   3      609.49      578.15     38.10 o
   5   6   3     1001.12     1032.65     46.41 o
   6   6   3       82.17       87.06     25.40 o
   7   6   3       21.00       27.33     27.52 o
   8   6   3      433.07      676.54     94.10 o
   9   6   3      137.82       81.43     52.35 o
  10   6   3        2.08       48.87     59.75 o
 -10   7   3       29.42       59.66     83.52 o
  -9   7   3       19.21       20.56     40.20 o
  -8   7   3      411.64      447.97     65.75 o
  -7   7   3      106.17      176.19     43.36 o
  -6   7   3      150.31      156.24     70.28 o
  -5   7   3      173.90      114.37     31.18 o
  -4   7   3     1478.10     1300.24     71.78 o
  -3   7   3      507.86      467.11     46.41 o
  -2   7   3       14.07       -6.10     10.99 o
  -1   7   3      287.48      328.23     26.19 o
   0   7   3     9276.39     9331.27    140.62 o
   1   7   3     2038.76     2046.50     61.36 o
   2   7   3      878.32      729.19     35.87 o
   3   7   3       73.02       67.14     16.95 o
   4   7   3      342.88      406.22     33.91 o
   5   7   3     1207.01     1203.54     96.60 o
   6   7   3      246.63      214.62     34.86 o
   7   7   3       11.42       22.82     28.25 o
   8   7   3      111.99      103.54     46.00 o
   9   7   3        1.61       11.81     39.34 o
  10   7   3      139.38       97.09     89.97 o
 -10   8   3      399.30      301.85     95.53 o
  -9   8   3        4.83       -1.91     38.90 o
  -8   8   3        0.41      -29.36     29.36 o
  -7   8   3       59.20       31.91     30.81 o
  -6   8   3     1399.92     1487.74     98.15 o
  -5   8   3      260.51      255.60     44.39 o
  -4   8   3      687.37      651.81     57.47 o
  -3   8   3       44.02       34.50     21.97 o
  -2   8   3     2649.26     2432.76     63.97 o
  -1   8   3       11.60       22.85     16.79 o
   0   8   3     4359.48     4373.21    100.56 o
   1   8   3      279.90      256.18     29.25 o
   2   8   3     1521.93     1555.51     92.04 o
   3   8   3        0.00        0.69     13.21 o
   4   8   3      745.12      730.29     56.19 o
   5   8   3       19.74       58.13     25.93 o
   6   8   3     1139.58     1224.66     71.70 o
   7   8   3       20.49       25.33     29.28 o
   8   8   3      347.86      374.35    179.88 o
   9   8   3       43.83      -29.50     35.52 o
  -9   9   3       81.10      202.99     57.05 o
  -8   9   3      615.71      618.55     80.01 o
  -7   9   3      317.01      315.94     57.05 o
  -6   9   3        4.33       27.24     29.08 o
  -5   9   3      214.64      231.82     45.57 o
  -4   9   3     1649.93     1650.66     89.12 o
  -3   9   3      612.90      673.09     74.49 o
  -2   9   3       62.82       59.63     17.48 o
  -1   9   3      551.95      597.63     44.21 o
   0   9   3     1455.29     1471.33     53.85 o
   1   9   3     1932.64     1947.87     62.15 o
   2   9   3      464.38      465.39     38.55 o
   3   9   3     1330.09     1226.61     72.35 o
   4   9   3     1457.27     1375.51     90.74 o
   5   9   3       62.70       66.12     30.23 o
   6   9   3     1929.08     2075.12     93.06 o
   7   9   3       48.56       70.62     36.59 o
   8   9   3       58.02       -8.26     35.47 o
   9   9   3        1.22      -41.70     41.70 o
  -9  10   3       15.01       46.79     49.13 o
  -8  10   3        8.16       89.94     44.59 o
  -7  10   3      342.94      543.57     74.33 o
  -6  10   3      310.04      376.97     60.85 o
  -5  10   3      295.41      258.66     48.12 o
  -4  10   3        2.12      -13.56     21.19 o
  -3  10   3      653.59      763.61     63.87 o
  -2  10   3       13.46       26.64     23.56 o
  -1  10   3     4473.96     4307.65    122.58 o
   0  10   3      945.44      910.92     53.68 o
   1  10   3      418.86      396.15     45.28 o
   2  10   3       11.11      -13.02     16.69 o
   3  10   3      455.77      499.46     86.47 o
   4  10   3       37.33       30.02     26.87 o
   5  10   3      264.61      310.71     75.63 o
   6  10   3       24.86       43.70     28.73 o
   7  10   3      294.73      292.27     60.68 o
   8  10   3       20.18       -7.63     33.28 o
   9  10   3       18.69       63.39     48.01 o
  -9  11   3       13.50       20.59     50.29 o
  -8  11   3        4.40      -39.95     39.95 o
  -7  11   3      268.73      250.38     56.53 o
  -6  11   3       86.66       77.58     39.86 o
  -5  11   3      791.60      821.17     76.27 o
  -4  11   3      204.08      109.07     37.88 o
  -3  11   3     1367.11     1328.17     86.75 o
  -2  11   3      133.02      142.86     39.05 o
  -1  11   3      106.76       89.99     29.16 o
   0  11   3      410.17      390.26     75.35 o
   1  11   3     5914.09     5812.60    245.71 o
   2  11   3      159.76      163.74     34.15 o
   3  11   3      641.85      540.53     66.05 o
   4  11   3       82.83       61.49     33.63 o
   5  11   3      398.78      406.47     60.49 o
   6  11   3        8.21       35.95     31.76 o
   7  11   3      478.20      457.76     74.26 o
   8  11   3        0.12       21.81     53.68 o
  -8  12   3       10.57       16.09     45.76 o
  -7  12   3       74.24       85.26     46.46 o
  -6  12   3      212.13      282.80     59.94 o
  -5  12   3      196.64      255.98     54.57 o
  -4  12   3       47.32       14.69     30.05 o
  -3  12   3      567.97      626.55     73.50 o
  -2  12   3       23.05      -33.34     38.71 o
  -1  12   3     1693.84     1719.28    126.59 o
   0  12   3      355.88      361.08     45.56 o
   1  12   3      217.68      262.38     45.15 o
   2  12   3      440.99      441.38     53.65 o
   3  12   3       31.13       13.14     24.18 o
   4  12   3       18.01       39.62     32.31 o
   5  12   3        8.77       41.31     28.26 o
   6  12   3      170.13      218.34     53.94 o
   7  12   3      251.31       90.27     69.23 o
   8  12   3      353.05       42.05    186.21 o
  -8  13   3      334.94      373.33     80.52 o
  -7  13   3       54.09        7.18     41.15 o
  -6  13   3      142.81      141.47     53.83 o
  -5  13   3      294.88      232.97     53.44 o
  -4  13   3      801.89      906.22    124.31 o
  -3  13   3      185.79      149.63     43.64 o
  -2  13   3     1178.29     1159.78    146.99 o
  -1  13   3       40.26       91.51     48.00 o
   0  13   3     1504.89     1649.58    142.79 o
   1  13   3      140.80      115.73     34.79 o
   2  13   3     1124.02     1205.93     77.40 o
   3  13   3       21.19       21.65     27.85 o
   4  13   3      501.80      485.28     59.69 o
   5  13   3        7.07       16.52     33.24 o
   6  13   3      950.87     1112.91    156.87 o
   7  13   3        0.37       -7.23     42.64 o
   8  13   3       58.34      -65.42     65.42 o
  -7  14   3        8.33        6.08     44.17 o
  -6  14   3      177.85       88.98     95.11 o
  -5  14   3       34.55       58.27     43.18 o
  -4  14   3      148.49       85.85     43.59 o
  -3  14   3        4.47       35.06     37.72 o
  -2  14   3      702.80      685.01    107.34 o
  -1  14   3      329.73      230.48     72.10 o
   0  14   3       91.46      157.67    127.00 o
   1  14   3       60.61       61.76     32.60 o
   2  14   3        9.25        9.26     30.89 o
   3  14   3       65.65       23.67     32.73 o
   4  14   3      175.47      191.32     47.39 o
   5  14   3        0.06      -18.07     32.09 o
   6  14   3      129.42       73.86     66.66 o
   7  14   3        8.36       -0.53     41.48 o
  -7  15   3      144.69      129.66     98.88 o
  -6  15   3       72.94       81.48     85.19 o
  -5  15   3       41.26      -36.60     36.60 o
  -4  15   3      128.09      198.56     52.59 o
  -3  15   3      682.10      867.87    126.94 o
  -2  15   3       23.92        0.85     52.13 o
  -1  15   3      491.31      569.10    149.00 o
   0  15   3      375.80      312.42     78.72 o
   1  15   3      355.65      535.65     78.58 o
   2  15   3      349.46      330.14     54.89 o
   3  15   3       25.27      -10.14     33.48 o
   4  15   3       31.07       47.31     39.94 o
   5  15   3      316.01      388.52     74.31 o
   6  15   3      109.81       53.47     43.65 o
  -6  16   3        6.67        6.38     49.38 o
  -5  16   3      366.36       55.77    105.72 o
  -4  16   3       32.63       -8.21     36.42 o
  -3  16   3       78.93       93.81     66.41 o
  -2  16   3       60.75      -10.14     63.76 o
  -1  16   3      489.22      534.85    102.43 o
   0  16   3       15.79       35.17     56.93 o
   1  16   3       60.32       20.00     52.59 o
   2  16   3        0.37       23.88     43.53 o
   3  16   3      970.66     1025.32     90.40 o
   4  16   3       12.86       12.79     41.84 o
   5  16   3       30.56       -7.47     38.99 o
   6  16   3        7.84      -22.93     47.14 o
  -5  17   3       20.26       14.25     46.35 o
  -4  17   3       56.14       32.58     72.82 o
  -3  17   3      218.02      363.69    101.35 o
  -2  17   3      122.94       92.05     67.33 o
  -1  17   3       77.61       21.23     63.47 o
   0  17   3      110.68       62.01     76.96 o
   1  17   3      890.49      909.63    201.23 o
   2  17   3       44.32      -12.08     42.82 o
   3  17   3       12.34        6.05     43.32 o
   4  17   3      192.89      235.96     61.46 o
   5  17   3      107.83      166.02     56.93 o
  -4  18   3       56.48       22.91     59.66 o
  -3  18   3       10.95       18.55     73.00 o
  -2  18   3       43.22       46.54    103.22 o
  -1  18   3       47.29       69.92     76.79 o
   0  18   3       52.12      -50.36     50.36 o
   1  18   3        8.47      -31.83     52.11 o
   2  18   3       18.67      -32.92     51.82 o
   3  18   3       82.57       97.74     53.24 o
   4  18   3      233.99      279.85     96.16 o
  -2  19   3       46.27       88.63     82.42 o
  -1  19   3        0.52       24.13     85.68 o
   0  19   3      305.17      216.67     79.74 o
   1  19   3        3.67       28.68     62.18 o
   2  19   3      162.97       -7.49    119.72 o
 -10   0   4      331.89      353.13    127.77 o
  -8   0   4      151.57      211.17     85.89 o
  -6   0   4     1371.92     1567.28     87.43 o
  -4   0   4    25439.78    25160.63    416.22 o
  -2   0   4       52.84       41.21     17.61 o
   0   0   4       30.09       94.05     17.97 o
   2   0   4        1.99       21.77     18.69 o
   4   0   4     2982.64     2756.32     75.34 o
   6   0   4      112.28       65.66     50.28 o
   8   0   4      317.08      360.70     94.05 o
 -11   1   4       16.28      -18.24     53.79 o
 -10   1   4       57.50       56.63     65.72 o
  -9   1   4        0.14      -44.44     44.44 o
  -8   1   4      476.66      600.88    109.43 o
  -7   1   4       49.94       45.86     25.84 o
  -6   1   4     1535.65     1491.38     73.99 o
  -5   1   4     1308.75     1304.82     63.29 o
  -4   1   4     1157.95     1175.30     52.99 o
  -3   1   4    10256.19    10544.02    140.25 o
  -2   1   4      883.20      685.99     24.37 o
  -1   1   4     4290.15     4136.71     90.30 o
   0   1   4        1.78        1.98      6.94 o
   1   1   4     2563.08     2852.46     50.34 o
   2   1   4     6004.84     6038.24    107.30 o
   3   1   4      140.91      171.43     15.62 o
   4   1   4      597.90      541.61     37.69 o
   5   1   4       35.29       70.10     16.69 o
   6   1   4      563.10      540.64     47.41 o
   7   1   4      134.56      135.34     41.62 o
   8   1   4      380.99      507.46     79.23 o
   9   1   4       18.88       86.08     44.24 o
  10   1   4       77.03      130.21     59.72 o
 -10   2   4       48.35       14.88     38.76 o
  -9   2   4      510.63      563.12    136.76 o
  -8   2   4       33.28       64.07     33.26 o
  -7   2   4        1.10       -0.39     23.79 o
  -6   2   4      286.46      229.71     38.13 o
  -5   2   4     5759.07     5411.34    136.94 o
  -4   2   4       29.74       79.80     20.07 o
  -3   2   4     5859.82     5901.40    111.60 o
  -2   2   4     2161.05     2114.59     47.04 o
  -1   2   4      597.62      703.28     27.54 o
   0   2   4     2154.23     2197.19     38.24 o
   1   2   4    18656.51    20338.86    232.48 o
   2   2   4     1005.25      899.77     43.91 o
   3   2   4     2315.39     2438.00     55.12 o
   4   2   4      237.05      250.25     24.39 o
   5   2   4     1384.57     1352.56     50.46 o
   6   2   4      227.12      251.97     37.40 o
   7   2   4      171.18      209.78     56.84 o
   8   2   4      402.13      521.39    123.51 o
   9   2   4      266.26      276.70     69.77 o
  10   2   4        0.63      -11.15     46.12 o
 -10   3   4        4.52        8.40     38.77 o
  -9   3   4       23.53       67.44     37.70 o
  -8   3   4        9.60       30.88     23.62 o
  -7   3   4      402.48      452.40     56.08 o
  -6   3   4      114.18      100.48     42.57 o
  -5   3   4        6.61        7.84     18.82 o
  -4   3   4      196.46      211.83     29.67 o
  -3   3   4     3654.41     3686.65     72.34 o
  -2   3   4      440.71      459.70     21.39 o
  -1   3   4     1393.46     1445.91     43.72 o
   0   3   4     2290.61     2492.56     50.27 o
   1   3   4    23078.98    22666.13    232.49 o
   2   3   4        6.51       26.39      9.88 o
   3   3   4     6461.45     6265.47    105.44 o
   4   3   4      124.80      132.09     19.45 o
   5   3   4       14.90       25.77     15.09 o
   6   3   4      104.85      146.05     36.40 o
   7   3   4     1105.19     1291.23     79.17 o
   8   3   4      379.87      529.63     87.09 o
   9   3   4        2.54      -20.99     35.54 o
  10   3   4       11.49      -40.23     40.23 o
 -10   4   4       71.91       47.87     49.19 o
  -9   4   4      354.00      507.05     85.57 o
  -8   4   4      134.55      125.74     32.48 o
  -7   4   4       14.79       19.32     21.29 o
  -6   4   4     1532.63     1451.16     86.79 o
  -5   4   4      578.50      550.00     39.83 o
  -4   4   4     1027.18      997.89     46.69 o
  -3   4   4       11.01       25.49     10.40 o
  -2   4   4     1014.47     1160.14     34.15 o
  -1   4   4     1552.67     1463.44     40.39 o
   0   4   4     2904.78     2762.66     64.23 o
   1   4   4     6759.23     6775.38     99.98 o
   2   4   4     2060.63     2095.15     51.68 o
   3   4   4      305.96      335.36     24.63 o
   4   4   4     1647.90     1593.95     66.92 o
   5   4   4      926.46      985.98     43.20 o
   6   4   4      135.03      156.62     27.02 o
   7   4   4      107.28       85.88     29.74 o
   8   4   4      238.28      345.61     71.01 o
   9   4   4      116.26      115.32     62.71 o
  10   4   4       23.17       24.49     49.42 o
 -10   5   4       80.74       74.21     61.97 o
  -9   5   4       12.46       -6.49     33.84 o
  -8   5   4      703.42      748.39     64.28 o
  -7   5   4      278.60      300.92     40.09 o
  -6   5   4      682.09      740.18     50.65 o
  -5   5   4      112.99      128.24     29.05 o
  -4   5   4      573.50      516.22     37.58 o
  -3   5   4     2829.65     2757.49     57.80 o
  -2   5   4     4322.21     3865.33     75.38 o
  -1   5   4      380.95      346.97     24.70 o
   0   5   4       66.16       58.50     13.06 o
   1   5   4     2281.10     2495.00     67.55 o
   2   5   4    11419.52    11497.77    162.48 o
   3   5   4      660.59      657.09     32.99 o
   4   5   4      996.77      999.37     42.03 o
   5   5   4      234.77      243.25     27.61 o
   6   5   4     3167.55     3118.27    143.76 o
   7   5   4        0.41       16.16     30.23 o
   8   5   4      343.79      310.09     68.85 o
   9   5   4       55.36       50.83     93.81 o
  10   5   4      176.93       64.32     94.58 o
 -10   6   4      219.46      185.88     76.58 o
  -9   6   4      243.64      292.34     79.81 o
  -8   6   4      424.71      431.60     54.38 o
  -7   6   4       88.05      133.50     31.60 o
  -6   6   4       67.99       62.00     24.33 o
  -5   6   4      319.29      318.61     37.69 o
  -4   6   4     2157.57     2162.66     88.63 o
  -3   6   4      227.14      235.59     27.51 o
  -2   6   4       69.31       54.35     13.56 o
  -1   6   4      181.14      203.21     23.38 o
   0   6   4     6500.51     6685.53    125.62 o
   1   6   4     2681.54     2661.34     64.73 o
   2   6   4        2.96       -2.10     11.14 o
   3   6   4     1317.60     1363.63     47.96 o
   4   6   4     1123.89     1054.55     54.23 o
   5   6   4       99.99      141.47     22.27 o
   6   6   4      160.70      218.11     45.43 o
   7   6   4        1.39       -0.42     31.45 o
   8   6   4        9.62      -15.77     35.85 o
   9   6   4       27.49        0.27     57.32 o
  10   6   4      105.63       47.83     55.93 o
 -10   7   4        2.70      -27.18     61.98 o
  -9   7   4        9.82       43.50     52.38 o
  -8   7   4      276.66      357.78     62.51 o
  -7   7   4      597.48      753.91     70.12 o
  -6   7   4      307.60      402.57     54.72 o
  -5   7   4      120.54      129.34     34.10 o
  -4   7   4       30.94       41.20     21.86 o
  -3   7   4     2119.35     2145.63    125.95 o
  -2   7   4     1967.41     1772.03     51.73 o
  -1   7   4      207.31      216.72     24.49 o
   0   7   4     1027.35     1075.28     42.83 o
   1   7   4     3834.26     4249.48     87.90 o
   2   7   4     1571.07     1600.29     52.74 o
   3   7   4     1283.35     1275.54     48.67 o
   4   7   4      453.30      434.00     34.17 o
   5   7   4      743.70      653.32     60.23 o
   6   7   4      991.04     1070.70     85.37 o
   7   7   4      196.75      207.77     58.29 o
   8   7   4        4.41       15.99     44.20 o
   9   7   4        0.01       -7.85     32.04 o
 -10   8   4        0.94      -32.01     64.91 o
  -9   8   4      554.36      764.08    122.33 o
  -8   8   4        1.75      -21.54     31.67 o
  -7   8   4      430.84      403.90     62.43 o
  -6   8   4       81.16       56.69     32.14 o
  -5   8   4     1624.04     1586.76    163.19 o
  -4   8   4       51.59       31.87     23.53 o
  -3   8   4      365.96      350.89     47.72 o
  -2   8   4      578.01      544.14     37.38 o
  -1   8   4     5929.53     5580.30    104.71 o
   0   8   4      632.63      631.13     35.85 o
   1   8   4       69.71       72.50     17.60 o
   2   8   4      173.68      145.50     22.49 o
   3   8   4       34.19       27.07     14.76 o
   4   8   4       78.21       67.46     23.71 o
   5   8   4      765.81      818.15     58.41 o
   6   8   4       49.06       13.57     28.37 o
   7   8   4        1.40        1.43     33.90 o
   8   8   4        1.35       -1.61     38.47 o
   9   8   4      192.09       15.05     56.90 o
  -9   9   4       27.54       21.82     53.77 o
  -8   9   4       27.82       35.24     39.80 o
  -7   9   4      605.64      619.05     76.65 o
  -6   9   4      417.35      412.48     58.73 o
  -5   9   4       50.74       13.97     26.07 o
  -4   9   4       77.18       77.48     29.22 o
  -3   9   4     1169.94     1101.88     78.30 o
  -2   9   4     1559.17     1458.21     62.27 o
  -1   9   4      262.43      233.20     34.17 o
   0   9   4       25.62       40.74     15.92 o
   1   9   4      744.22      823.11     42.46 o
   2   9   4     2033.20     2227.77     68.79 o
   3   9   4       42.90       56.68     17.35 o
   4   9   4      119.95      118.26     28.93 o
   5   9   4      482.11      464.79     51.73 o
   6   9   4       70.45       68.77     32.39 o
   7   9   4      540.00      501.95     88.73 o
   8   9   4       57.89      -10.21     34.55 o
   9   9   4        4.40       47.49     47.56 o
  -9  10   4      154.63      214.35    141.49 o
  -8  10   4      109.21       79.16     47.30 o
  -7  10   4        1.31       -1.15     34.01 o
  -6  10   4       70.77       71.61     41.01 o
  -5  10   4      116.48       98.99     39.03 o
  -4  10   4     1911.86     1841.35     99.82 o
  -3  10   4       53.03       54.82     27.58 o
  -2  10   4      140.23      133.61     45.63 o
  -1  10   4       37.81       65.76     24.35 o
   0  10   4     4185.87     4226.22    176.50 o
   1  10   4      131.16      160.05     25.11 o
   2  10   4      270.96      313.57     33.34 o
   3  10   4      692.26      797.15     72.05 o
   4  10   4      612.78      593.30     55.00 o
   5  10   4      696.24      614.70     61.79 o
   6  10   4      723.91      771.91    123.30 o
   7  10   4        3.69      -22.20     43.99 o
   8  10   4       85.25       34.18     36.86 o
   9  10   4       11.66      -18.72     44.40 o
  -9  11   4        0.35       27.26     72.07 o
  -8  11   4      226.51      166.24     94.26 o
  -7  11   4       19.16       66.08     49.98 o
  -6  11   4       10.34        9.07     33.05 o
  -5  11   4      366.67      415.86     62.82 o
  -4  11   4      330.43      450.61     63.82 o
  -3  11   4        0.33       22.53     28.58 o
  -2  11   4     1484.39     1578.13    128.48 o
  -1  11   4       88.65       78.16     29.81 o
   0  11   4     1055.57     1107.35     90.80 o
   1  11   4       28.04        7.09     18.43 o
   2  11   4      875.43      954.65     62.52 o
   3  11   4      459.00      347.50     45.09 o
   4  11   4       35.94       51.37     28.45 o
   5  11   4      130.61       94.83     39.48 o
   6  11   4      940.41      895.39     98.44 o
   7  11   4       43.21        0.87     83.52 o
   8  11   4       44.66       15.29     77.49 o
  -8  12   4      165.99       80.57     90.65 o
  -7  12   4       20.18      -28.23     38.80 o
  -6  12   4       11.13       63.65     40.41 o
  -5  12   4      207.51      220.40     52.06 o
  -4  12   4      786.47      730.35     81.18 o
  -3  12   4      245.70      327.59     57.63 o
  -2  12   4        1.70       -2.11     31.80 o
  -1  12   4     1093.09     1116.92    116.47 o
   0  12   4     1442.67     1424.28     74.79 o
   1  12   4       27.38       58.31     30.62 o
   2  12   4        7.22       25.07     26.76 o
   3  12   4       28.93       69.84     30.97 o
   4  12   4     1069.30     1036.49     71.99 o
   5  12   4      725.75      761.67     70.88 o
   6  12   4      592.96      594.30     78.90 o
   7  12   4       12.75      -39.15     39.15 o
   8  12   4        7.59       20.40     59.00 o
  -8  13   4        0.17      -25.66     46.57 o
  -7  13   4      655.95     1037.54    125.48 o
  -6  13   4       26.67      -24.16     38.54 o
  -5  13   4       44.67      -25.10     35.18 o
  -4  13   4        9.19       21.38     32.93 o
  -3  13   4      939.73      971.04    110.59 o
  -2  13   4      121.97      120.77     56.84 o
  -1  13   4     1281.98     1205.84    116.88 o
   0  13   4       32.98       22.37     34.85 o
   1  13   4      413.79      468.58     57.02 o
   2  13   4       21.85       37.68     29.46 o
   3  13   4      839.82      964.60     71.99 o
   4  13   4       37.78       57.22     31.11 o
   5  13   4      350.74      250.00     51.10 o
   6  13   4        0.11      -32.03     32.03 o
   7  13   4      427.34      179.03    314.21 o
  -7  14   4       24.37       15.34     45.01 o
  -6  14   4      114.14       79.65     54.98 o
  -5  14   4      490.68      552.68     88.51 o
  -4  14   4      132.99      104.20     70.44 o
  -3  14   4      211.08      276.78     77.02 o
  -2  14   4      127.74       96.49     73.05 o
  -1  14   4      827.02      830.80    106.60 o
   0  14   4       74.50       79.12     51.34 o
   1  14   4      384.81      367.03     61.54 o
   2  14   4       88.73       82.79     36.93 o
   3  14   4      392.21      391.22     58.19 o
   4  14   4       97.28      151.27     43.64 o
   5  14   4      226.92      237.92     59.64 o
   6  14   4        2.90       28.26     43.35 o
   7  14   4        0.99        2.87     51.81 o
  -7  15   4       72.34       28.29     55.41 o
  -6  15   4      248.31      151.60     75.97 o
  -5  15   4       59.90       80.84     41.93 o
  -4  15   4      131.45      114.87     65.91 o
  -3  15   4      823.08      772.46    123.08 o
  -2  15   4     1049.06     1049.86    126.15 o
  -1  15   4      270.79      365.55    170.12 o
   0  15   4       92.99      112.49     58.34 o
   1  15   4      175.48      180.62     56.58 o
   2  15   4      228.34      259.06     50.42 o
   3  15   4      168.76      180.67     47.08 o
   4  15   4       87.64       66.92     40.84 o
   5  15   4       83.03      112.84     55.55 o
   6  15   4       97.64       63.83     60.94 o
  -6  16   4       77.66       79.86     54.72 o
  -5  16   4        7.52      -28.52     40.81 o
  -4  16   4      463.75      458.55    210.28 o
  -3  16   4        1.29      -17.60     56.90 o
  -2  16   4       36.09       83.84     59.98 o
  -1  16   4        8.00       30.17     55.94 o
   0  16   4      513.41      631.06    112.27 o
   1  16   4        8.93      -45.34     45.34 o
   2  16   4      134.28       95.93     51.23 o
   3  16   4        0.11        2.99     37.47 o
   4  16   4      175.40      285.47     59.30 o
   5  16   4        4.43       55.34     49.06 o
  -5  17   4        0.84       10.43     76.60 o
  -4  17   4      207.92      314.24    101.48 o
  -3  17   4      145.87      137.43     87.62 o
  -2  17   4      592.41      539.13    114.47 o
  -1  17   4       45.90       19.45     72.52 o
   0  17   4        0.21      -17.58     50.65 o
   1  17   4        5.87        7.18     86.83 o
   2  17   4      293.06      188.50     99.40 o
   3  17   4      159.51       75.71     72.14 o
   4  17   4       55.71       89.09     52.91 o
  -4  18   4       17.48       40.90     77.74 o
  -3  18   4        2.50        9.96     80.16 o
  -2  18   4        0.91       44.42     76.98 o
  -1  18   4      123.81      -13.43     64.71 o
   0  18   4       69.41      113.49     61.07 o
   1  18   4      351.72      162.49    299.13 o
   2  18   4       32.22       19.40     62.43 o
   3  18   4       50.05      102.25     60.15 o
  -1  19   4       94.34       80.95     72.13 o
   0  19   4       44.37       34.06     61.70 o
   1  19   4      215.98       25.08     73.23 o
  -9   0   5      488.25      780.09    160.65 o
  -7   0   5     1468.37     1501.02    162.31 o
  -5   0   5     1741.49     1703.69     78.87 o
  -3   0   5    10105.00    10637.31    168.79 o
  -1   0   5      982.92      953.41     79.85 o
   3   0   5      135.85      190.35     49.57 o
   5   0   5       16.55      -18.81     27.21 o
   7   0   5      400.42      561.94    110.97 o
   9   0   5        2.89        9.35     59.15 o
 -10   1   5       21.06      -44.06     59.98 o
  -9   1   5      149.91       82.26     57.03 o
  -8   1   5        3.08       20.69     37.03 o
  -7   1   5     1508.19     1639.39    122.86 o
  -6   1   5     1328.30     1358.14     70.35 o
  -5   1   5     4773.61     4755.10    170.19 o
  -4   1   5      778.58      779.15     28.22 o
  -3   1   5     1492.40     1408.93     44.62 o
  -2   1   5      287.08      288.36     28.63 o
  -1   1   5     6023.62     5514.78     79.52 o
   0   1   5      184.03      235.47     19.22 o
   1   1   5        8.13       22.84      6.82 o
   2   1   5     5545.84     5933.07    108.69 o
   3   1   5     3150.87     3316.39     78.38 o
   4   1   5      145.10      168.93     23.35 o
   5   1   5       38.08       28.77     22.91 o
   6   1   5      343.62      363.24     57.86 o
   7   1   5      639.67      728.61     82.52 o
   8   1   5      489.84      546.74     83.66 o
   9   1   5      185.08      196.48     72.40 o
  10   1   5        0.20       25.55     74.06 o
 -10   2   5        0.10      -27.88     40.65 o
  -9   2   5      189.70      181.00     67.87 o
  -8   2   5      727.08      783.85    106.11 o
  -7   2   5      853.62      806.35     61.80 o
  -6   2   5      379.35      370.39     52.34 o
  -5   2   5       14.07       23.30     18.21 o
  -4   2   5      937.49      828.72     36.69 o
  -3   2   5     3017.53     2959.44     72.87 o
  -2   2   5      121.96      186.31     22.81 o
  -1   2   5      712.64      712.16     25.67 o
   0   2   5     1409.98     1407.50     32.45 o
   1   2   5      213.46      341.23     21.57 o
   2   2   5     5614.43     5680.70    138.10 o
   3   2   5     2644.63     2529.31     73.10 o
   4   2   5      319.57      323.02     23.67 o
   5   2   5      351.69      381.42     38.90 o
   6   2   5     2676.17     2878.39    138.30 o
   7   2   5        8.22       14.93     29.25 o
   8   2   5      126.39       98.09     42.85 o
   9   2   5       50.82       95.91     51.09 o
  10   2   5       51.29       -5.92     43.58 o
 -10   3   5      181.64      333.02     69.63 o
  -9   3   5       21.04       18.53     35.70 o
  -8   3   5       10.14      -17.98     58.56 o
  -7   3   5      160.47      144.89     36.03 o
  -6   3   5       83.06       98.27     30.14 o
  -5   3   5     2202.18     2140.83     83.87 o
  -4   3   5      282.98      335.90     28.19 o
  -3   3   5      177.86      245.18     23.03 o
  -2   3   5      707.30      642.49     52.15 o
  -1   3   5      503.95      415.97     20.16 o
   0   3   5     2168.45     2157.80     49.32 o
   1   3   5     1357.87     1319.69     54.90 o
   2   3   5     9853.26    10259.51    132.04 o
   3   3   5      209.93      201.90     20.05 o
   4   3   5     4581.72     4537.57    115.14 o
   5   3   5      504.08      516.91     43.43 o
   6   3   5      677.84      629.97    109.78 o
   7   3   5        0.20       -3.63     32.30 o
   8   3   5      615.28      597.39     91.93 o
   9   3   5        1.17      -23.84     37.78 o
  10   3   5        0.56      -10.79     47.54 o
 -10   4   5        0.08       -0.42     41.42 o
  -9   4   5      127.46      222.89     53.21 o
  -8   4   5      543.18      725.71     81.29 o
  -7   4   5       29.83       36.48     23.64 o
  -6   4   5      469.49      508.04     45.40 o
  -5   4   5     1414.48     1480.63     62.92 o
  -4   4   5      533.61      585.79     30.19 o
  -3   4   5      832.69      776.77     39.82 o
  -2   4   5       30.96       42.13     13.47 o
  -1   4   5      174.27      188.07     18.81 o
   0   4   5     7734.35     7620.52    109.90 o
   1   4   5     6817.11     7079.19    106.27 o
   2   4   5     9024.49     9543.05    147.33 o
   3   4   5      151.79      178.63     19.74 o
   4   4   5      502.41      469.19     29.65 o
   5   4   5      352.03      428.60     38.17 o
   6   4   5     2262.08     2277.06    101.72 o
   7   4   5       20.24        3.41     25.42 o
   8   4   5        2.78        2.79     33.62 o
   9   4   5       79.03       54.64     52.05 o
  10   4   5       41.39       78.71     55.73 o
 -10   5   5        0.73      -20.29     40.88 o
  -9   5   5      189.24      137.92     48.02 o
  -8   5   5        3.75      -28.18     28.18 o
  -7   5   5      157.09      164.01     33.18 o
  -6   5   5      588.25      530.02     46.59 o
  -5   5   5     1597.48     1569.73     65.88 o
  -4   5   5      156.04      154.88     20.79 o
  -3   5   5      256.13      226.32     21.80 o
  -2   5   5       86.40       53.61     15.70 o
  -1   5   5     3368.66     3211.33     70.46 o
   0   5   5      818.27      965.80     37.88 o
   1   5   5     1016.26     1132.26     42.50 o
   2   5   5      285.57      328.73     26.83 o
   3   5   5      240.80      263.09     25.04 o
   4   5   5        7.89       -6.98     12.32 o
   5   5   5      242.24      292.35     36.35 o
   6   5   5       34.10       54.96     26.55 o
   7   5   5      793.55      947.81     98.09 o
   8   5   5       15.52      -19.15     40.37 o
   9   5   5       51.86       43.44     43.84 o
  10   5   5      120.38       31.49    114.34 o
 -10   6   5        2.50        4.18     64.12 o
  -9   6   5      180.60      195.51     53.86 o
  -8   6   5      357.66      357.94     62.18 o
  -7   6   5      426.65      475.67     51.97 o
  -6   6   5       16.88       23.98     22.21 o
  -5   6   5     1742.38     1816.74     73.87 o
  -4   6   5      735.10      675.83     34.94 o
  -3   6   5     4954.79     4489.08     89.75 o
  -2   6   5      865.67      969.48     45.57 o
  -1   6   5     1083.25     1182.69     42.86 o
   0   6   5     1631.01     1568.94     50.02 o
   1   6   5     4843.62     4589.15     90.66 o
   2   6   5     1145.58     1085.47     69.58 o
   3   6   5     1144.97     1159.27     45.76 o
   4   6   5       40.76       37.59     14.42 o
   5   6   5      766.01      847.01     50.72 o
   6   6   5      297.45      329.34     66.94 o
   7   6   5       48.07       73.29     51.22 o
   8   6   5        0.48      -38.02     40.26 o
   9   6   5      178.70       22.36     39.01 o
 -10   7   5      207.16      306.47     94.88 o
  -9   7   5      122.57      152.13     70.72 o
  -8   7   5       18.42       21.96     60.45 o
  -7   7   5      165.90      164.92     42.13 o
  -6   7   5     1168.01     1384.54     84.04 o
  -5   7   5      150.80      184.43     48.13 o
  -4   7   5      238.92      256.27     40.84 o
  -3   7   5      616.30      601.94     32.98 o
  -2   7   5     3708.02     3649.36     90.53 o
  -1   7   5      712.19      705.75     35.88 o
   0   7   5      123.01      122.93     21.48 o
   1   7   5      163.58      163.45     22.01 o
   2   7   5      354.77      388.37     31.59 o
   3   7   5      366.99      346.29     32.21 o
   4   7   5       53.35       38.75     17.34 o
   5   7   5       62.31      104.42     32.30 o
   6   7   5      484.35      520.04     81.97 o
   7   7   5        1.24      -33.70     33.70 o
   8   7   5      279.84      386.96    130.84 o
   9   7   5       81.02      -16.25     42.15 o
  -9   8   5       40.30       29.92     58.73 o
  -8   8   5      804.72      898.61    124.89 o
  -7   8   5        8.57      -11.94     29.08 o
  -6   8   5      103.78      137.53     37.67 o
  -5   8   5        1.12       27.18     24.86 o
  -4   8   5     5056.12     4818.58    152.26 o
  -3   8   5       61.26       65.06     36.78 o
  -2   8   5     2289.69     2423.58     85.04 o
  -1   8   5       67.68       74.26     18.16 o
   0   8   5     2297.97     2280.10     66.70 o
   1   8   5       38.19       29.29     15.39 o
   2   8   5     1735.87     1625.36     57.73 o
   3   8   5       30.74       40.80     28.20 o
   4   8   5     1915.49     1756.96     74.90 o
   5   8   5        1.48       -0.48     25.75 o
   6   8   5      720.44      746.01     98.85 o
   7   8   5        0.34      -20.37     35.24 o
   8   8   5        0.70       44.83     45.13 o
   9   8   5        1.12       16.65     42.66 o
  -9   9   5       15.54       37.24     55.80 o
  -8   9   5       26.79       35.87     51.58 o
  -7   9   5       38.72       49.18     37.43 o
  -6   9   5      119.10       85.32     35.17 o
  -5   9   5        3.79       13.83     26.37 o
  -4   9   5      857.97      766.63     66.46 o
  -3   9   5      592.08      692.39    110.94 o
  -2   9   5      809.57      703.51     42.89 o
  -1   9   5     1704.68     1621.57     58.95 o
   0   9   5     1151.75     1101.54     58.81 o
   1   9   5      287.10      289.13     31.78 o
   2   9   5     2204.66     2097.78    112.47 o
   3   9   5      804.01      816.88     45.45 o
   4   9   5      955.70      935.12     58.95 o
   5   9   5       17.60       18.52     28.00 o
   6   9   5      133.54      102.72     41.39 o
   7   9   5        4.93      -37.38     37.38 o
   8   9   5       42.88       20.98     33.70 o
   9   9   5       48.08      -26.45     52.90 o
  -9  10   5      142.67       56.55    182.78 o
  -8  10   5      205.94      118.68     60.06 o
  -7  10   5      169.23      161.79     71.37 o
  -6  10   5      162.81      190.00     47.93 o
  -5  10   5      496.32      530.49     68.25 o
  -4  10   5      602.40      657.44     73.36 o
  -3  10   5     3738.76     3884.83    151.68 o
  -2  10   5      335.89      321.42     64.80 o
  -1  10   5      232.77      228.03     29.92 o
   0  10   5      232.08      279.47     33.02 o
   1  10   5     1839.79     1802.63     66.05 o
   2  10   5       20.04       23.02     18.22 o
   3  10   5     1248.82     1295.21     70.34 o
   4  10   5       43.10       70.13     27.69 o
   5  10   5      778.36      818.82     78.32 o
   6  10   5      224.29      242.20     51.99 o
   7  10   5      116.56      106.29     63.17 o
   8  10   5       57.28      -18.15     47.62 o
  -8  11   5        0.69       15.35     41.18 o
  -7  11   5      504.23      675.74     86.43 o
  -6  11   5        0.26      -38.57     38.57 o
  -5  11   5       75.82       71.67     46.77 o
  -4  11   5      196.86      209.44     47.79 o
  -3  11   5      205.64      212.33     60.40 o
  -2  11   5       18.20        9.26     36.01 o
  -1  11   5     2116.32     2070.85     93.13 o
   0  11   5      191.90      246.69     32.09 o
   1  11   5       29.24       41.85     20.13 o
   2  11   5      255.69      276.77     44.08 o
   3  11   5     1580.03     1561.12     80.49 o
   4  11   5       24.65       13.22     25.24 o
   5  11   5      463.41      472.70     69.66 o
   6  11   5       10.24      -16.97     32.72 o
   7  11   5      312.19      130.28    244.47 o
   8  11   5       30.47      -10.90     51.29 o
  -8  12   5      109.28       50.54     78.47 o
  -7  12   5       47.02       31.65     41.92 o
  -6  12   5       94.88       26.41     38.17 o
  -5  12   5       78.26      116.65     41.54 o
  -4  12   5        4.24       30.12     33.44 o
  -3  12   5     1960.21     1973.90    190.88 o
  -2  12   5      549.26      463.65     88.31 o
  -1  12   5      424.77      399.74     76.08 o
   0  12   5      483.75      533.36     54.34 o
   1  12   5      153.94      195.60     31.01 o
   2  12   5        8.00      -10.96     25.21 o
   3  12   5       80.25      111.03     35.84 o
   4  12   5      276.30      248.82     46.14 o
   5  12   5      173.76      190.91     52.94 o
   6  12   5      273.85      257.34     58.69 o
   7  12   5      140.36       82.61    103.99 o
   8  12   5        0.57       68.48     59.08 o
  -8  13   5       34.62       20.92    133.45 o
  -7  13   5       42.85       22.06     44.82 o
  -6  13   5      406.12      330.35    151.84 o
  -5  13   5        3.96       64.62     40.26 o
  -4  13   5      111.59       96.63     44.35 o
  -3  13   5      512.98      499.69    192.36 o
  -2  13   5      679.09      789.95    110.53 o
  -1  13   5      114.19       19.28     42.53 o
   0  13   5        4.06      -14.55     33.40 o
   1  13   5       65.11      106.75     35.49 o
   2  13   5      926.79      975.04     73.92 o
   3  13   5       14.54       50.33     32.18 o
   4  13   5     1137.64     1197.89     86.90 o
   5  13   5       27.37       25.48     39.30 o
   6  13   5        7.19       -2.02     43.78 o
   7  13   5        9.73      -15.25     54.28 o
  -7  14   5       23.96       21.23     44.89 o
  -6  14   5       16.38      -23.58     40.07 o
  -5  14   5      221.78      134.17     53.51 o
  -4  14   5      842.17      900.11    128.21 o
  -3  14   5      187.51      223.49     73.45 o
  -2  14   5      493.34      538.89    120.90 o
  -1  14   5       89.38       56.36     50.43 o
   0  14   5       89.54       15.59     37.28 o
   1  14   5       55.16       84.73     36.14 o
   2  14   5      154.24      124.64     40.25 o
   3  14   5        2.18      -12.40     29.29 o
   4  14   5      257.89      282.33     55.89 o
   5  14   5       93.34      114.84     53.56 o
   6  14   5      189.07      316.10     72.13 o
   7  14   5        0.19       -2.13     77.84 o
  -6  15   5       48.20      -11.13     42.59 o
  -5  15   5      402.03      541.62    103.12 o
  -4  15   5       18.82       33.09     63.57 o
  -3  15   5      148.33      198.76     76.88 o
  -2  15   5       90.35      184.19     67.00 o
  -1  15   5      554.62      778.95    142.97 o
   0  15   5       91.47        0.17     45.06 o
   1  15   5       25.17       17.51     41.05 o
   2  15   5       99.52      101.68     41.45 o
   3  15   5      638.92      743.60     77.05 o
   4  15   5      138.94      146.36     48.57 o
   5  15   5       22.43       87.91     54.16 o
   6  15   5       18.83       37.88     50.83 o
  -6  16   5        6.78       -3.46     49.65 o
  -5  16   5      120.15       74.36     69.68 o
  -4  16   5        5.89      -14.62     58.33 o
  -3  16   5      560.48      611.68    118.67 o
  -2  16   5       60.28      -20.12     51.56 o
  -1  16   5       12.48      -21.30     51.11 o
   0  16   5       38.63       55.06     57.82 o
   1  16   5     1081.30     1041.54    107.71 o
   2  16   5        6.17       80.78     48.95 o
   3  16   5       11.24       -3.82     41.43 o
   4  16   5       21.08       63.02     52.75 o
   5  16   5       80.17      121.31     56.89 o
  -5  17   5      160.21       35.89     66.16 o
  -4  17   5       24.32      -55.23     71.04 o
  -3  17   5      124.18      191.86     86.34 o
  -2  17   5       43.89       33.10     47.07 o
  -1  17   5      391.69      132.58    108.31 o
   0  17   5        4.22       11.56     57.65 o
   1  17   5        0.03       25.42     45.99 o
   2  17   5       36.74       -0.33     40.51 o
   3  17   5      192.31      285.55     71.87 o
   4  17   5      261.67      394.67     96.40 o
  -3  18   5       78.39       26.56     81.81 o
  -2  18   5       19.70      -19.68     55.10 o
  -1  18   5        0.00       37.94     64.93 o
   0  18   5      477.94      194.02    211.76 o
   1  18   5      204.04      133.46    124.04 o
   2  18   5      357.91      188.84    164.93 o
   3  18   5        3.69       29.91     58.71 o
   0  19   5       39.04       10.19    159.35 o
 -10   0   6       34.63      -10.77     81.51 o
  -8   0   6      763.24      806.11    151.90 o
  -6   0   6     3198.43     3464.48    234.95 o
  -4   0   6     3900.12     3978.98    109.89 o
  -2   0   6    15886.63    15463.15    302.92 o
   0   0   6        7.86        2.68     12.21 o
   2   0   6     4741.48     4297.45    196.74 o
   4   0   6      373.92      281.56     67.31 o
   6   0   6      582.59      607.13    113.10 o
   8   0   6       42.69      -11.83     52.41 o
 -10   1   6       52.56      101.55     70.35 o
  -9   1   6      110.72      213.87     69.44 o
  -8   1   6      305.61      294.52     71.78 o
  -7   1   6      207.72      227.49     60.34 o
  -6   1   6     1438.87     1550.71    143.86 o
  -5   1   6     2111.19     2022.82     60.79 o
  -4   1   6      642.43      587.13     23.60 o
  -3   1   6     1085.16     1056.12     48.32 o
  -2   1   6     2389.27     2284.98     75.87 o
  -1   1   6       10.44       21.67     11.47 o
   0   1   6     8144.24     7754.23    120.91 o
   1   1   6       86.41       96.19     11.23 o
   2   1   6        6.71       22.58     10.44 o
   3   1   6      453.77      409.59     48.08 o
   4   1   6      297.43      304.71     49.06 o
   5   1   6      590.80      631.61     69.46 o
   6   1   6        1.51       49.36     30.96 o
   7   1   6       14.02      -16.21     25.89 o
   8   1   6      132.60      133.67     46.45 o
   9   1   6       89.01      118.45     49.09 o
  10   1   6        1.02        9.82     70.27 o
 -10   2   6        2.98       -7.45     87.43 o
  -9   2   6        7.33       55.44     56.15 o
  -8   2   6      123.90      196.64    140.13 o
  -7   2   6     1362.00     1446.86    138.53 o
  -6   2   6        4.16       -0.65     33.26 o
  -5   2   6     1693.33     1781.95     64.18 o
  -4   2   6      141.19      192.07     21.63 o
  -3   2   6     2655.15     2737.66     62.45 o
  -2   2   6     2049.49     2196.36     66.04 o
  -1   2   6     2520.55     2577.11     67.25 o
   0   2   6      225.90      280.25     18.15 o
   1   2   6     4935.82     4838.48     86.98 o
   2   2   6      343.45      370.90     30.45 o
   3   2   6      199.24      206.66     24.19 o
   4   2   6      577.31      575.15     57.22 o
   5   2   6       41.52      104.17     58.80 o
   6   2   6      218.37      238.15     63.59 o
   7   2   6     1857.61     1844.02    121.15 o
   8   2   6       82.63       71.44     42.93 o
   9   2   6       83.94      -52.76     52.76 o
  10   2   6       15.77       43.32     49.47 o
 -10   3   6        0.62       25.44     35.57 o
  -9   3   6      700.53      797.80     92.08 o
  -8   3   6       95.29       20.56     66.78 o
  -7   3   6       52.59       68.78     47.80 o
  -6   3   6       59.68       25.72     22.71 o
  -5   3   6      791.31      814.95     45.57 o
  -4   3   6       42.65       31.27     14.12 o
  -3   3   6      809.50      800.08     35.00 o
  -2   3   6      731.34      937.40     44.17 o
  -1   3   6     1901.63     1520.71     38.54 o
   0   3   6      329.13      390.35     20.50 o
   1   3   6    10475.64    10570.24    138.11 o
   2   3   6     1001.63     1095.28     39.05 o
   3   3   6      474.90      476.72     35.72 o
   4   3   6       70.45       66.97     20.02 o
   5   3   6     3336.39     3213.59    141.45 o
   6   3   6      558.96      624.36     79.85 o
   7   3   6      416.97      503.06     96.36 o
   8   3   6       42.63      101.24     36.58 o
   9   3   6      295.60      165.83    212.18 o
  10   3   6       39.69        8.36     82.81 o
 -10   4   6       11.44        8.61     43.35 o
  -9   4   6        0.54       -2.79     43.07 o
  -8   4   6      795.05      841.56     90.27 o
  -7   4   6      251.76      269.85     50.50 o
  -6   4   6      417.20      378.20     41.87 o
  -5   4   6       19.43       27.34     17.39 o
  -4   4   6       18.57       26.92     12.33 o
  -3   4   6     3248.06     3345.69     68.84 o
  -2   4   6     2870.68     2568.48     64.18 o
  -1   4   6     3411.36     3077.62     97.39 o
   0   4   6       96.49      107.36     17.66 o
   1   4   6       13.14       24.63     11.73 o
   2   4   6    11017.81    11571.44    154.00 o
   3   4   6     1064.47     1048.85     38.48 o
   4   4   6      196.90      213.01     21.95 o
   5   4   6      173.55      155.15     33.53 o
   6   4   6     2323.89     2448.37    108.32 o
   7   4   6      816.07      726.21     71.49 o
   8   4   6      183.10      266.76     67.04 o
   9   4   6       70.90       43.24    101.27 o
 -10   5   6       50.26       62.18     49.46 o
  -9   5   6      109.28       66.50     42.22 o
  -8   5   6      591.11      686.77     82.37 o
  -7   5   6       10.02       50.82     30.94 o
  -6   5   6       58.99        9.53     25.02 o
  -5   5   6       22.99       35.09     18.35 o
  -4   5   6     2660.43     2566.23     64.65 o
  -3   5   6       12.04       21.79     12.13 o
  -2   5   6       40.34       40.26     13.56 o
  -1   5   6       27.71       27.43     12.94 o
   0   5   6     5942.54     5567.66     97.52 o
   1   5   6     1778.60     1968.49     62.53 o
   2   5   6      650.61      637.58     33.44 o
   3   5   6       48.38       52.13     14.99 o
   4   5   6     1333.93     1302.16     55.36 o
   5   5   6      118.58      119.77     36.38 o
   6   5   6      229.18      248.40     43.75 o
   7   5   6        5.23       -2.77     37.10 o
   8   5   6       44.37       70.29     82.93 o
   9   5   6      237.30      -38.51     38.51 o
 -10   6   6       68.88       47.28     51.99 o
  -9   6   6       23.06      102.33     46.43 o
  -8   6   6      176.13      203.89     50.72 o
  -7   6   6      136.79      152.57     43.90 o
  -6   6   6      272.65      259.07     38.55 o
  -5   6   6       86.84       80.19     24.88 o
  -4   6   6     2372.89     2328.32     62.48 o
  -3   6   6      138.19      130.92     21.12 o
  -2   6   6     5977.53     5683.78    120.15 o
  -1   6   6      812.46      824.76     38.33 o
   0   6   6       33.16       53.30     14.96 o
   1   6   6     1708.59     1735.97     61.13 o
   2   6   6     6048.21     6150.17    125.03 o
   3   6   6        1.15        6.65     13.68 o
   4   6   6        5.23       -9.82     14.69 o
   5   6   6      110.25      141.46     29.94 o
   6   6   6      402.91      475.78     80.72 o
   7   6   6        0.78      -34.58     35.06 o
   8   6   6      245.41      115.21     57.92 o
   9   6   6        5.12       -1.06     44.45 o
 -10   7   6       12.72       73.94     75.32 o
  -9   7   6      309.06      154.04    137.11 o
  -8   7   6      274.66      315.20     78.48 o
  -7   7   6       17.36       33.25     34.39 o
  -6   7   6        8.50        9.34     23.33 o
  -5   7   6     1709.68     1719.09     90.12 o
  -4   7   6     3205.29     3086.55    116.81 o
  -3   7   6      523.79      544.33     39.96 o
  -2   7   6      993.77      891.11     47.62 o
  -1   7   6     3181.01     3023.78     75.68 o
   0   7   6      809.65      801.22     39.83 o
   1   7   6      787.70      810.02     40.52 o
   2   7   6      257.39      258.48     28.63 o
   3   7   6      518.22      565.29     41.90 o
   4   7   6        8.83        3.49     15.46 o
   5   7   6      106.56      134.01     29.36 o
   6   7   6       21.87       11.08     36.25 o
   7   7   6        4.90       32.31     36.68 o
   8   7   6       15.63      -40.21     40.21 o
   9   7   6      172.25      -52.59     52.59 o
  -9   8   6        7.79       27.21     51.28 o
  -8   8   6       14.31       11.80     48.36 o
  -7   8   6     1036.13     1291.97     92.60 o
  -6   8   6        0.39      -12.32     28.21 o
  -5   8   6      172.30      186.25     42.24 o
  -4   8   6       88.24       83.51     31.19 o
  -3   8   6     3809.27     3772.03    135.15 o
  -2   8   6      200.65      237.37     30.59 o
  -1   8   6      225.32      238.68     27.83 o
   0   8   6       61.28       19.01     14.92 o
   1   8   6      994.13      979.74     47.26 o
   2   8   6      417.75      438.59     36.13 o
   3   8   6     1351.16     1296.05     54.97 o
   4   8   6        1.92        2.26     17.17 o
   5   8   6      300.95      309.85     53.94 o
   6   8   6       20.44       -1.43     38.98 o
   7   8   6      599.30      682.48    103.88 o
   8   8   6        2.42       -3.21     34.02 o
   9   8   6        0.04      -38.66     42.66 o
  -9   9   6      325.69      142.10    286.94 o
  -8   9   6       79.00       50.34     54.49 o
  -7   9   6       16.24       58.97     38.60 o
  -6   9   6       16.08       -0.56     29.82 o
  -5   9   6      330.85      371.48     57.76 o
  -4   9   6      353.42      334.15     53.00 o
  -3   9   6      765.31      750.52     80.30 o
  -2   9   6      258.66      320.90     36.75 o
  -1   9   6       28.01       31.55     20.26 o
   0   9   6     2129.51     2093.31     69.23 o
   1   9   6       40.88       36.96     18.18 o
   2   9   6        3.18       23.75     17.40 o
   3   9   6      305.34      299.41     33.37 o
   4   9   6      212.75      236.08     37.31 o
   5   9   6      435.89      549.89     68.12 o
   6   9   6      144.95      164.24     62.86 o
   7   9   6       63.35      -41.25     41.25 o
   8   9   6       41.33      -13.88     38.74 o
  -9  10   6       31.62       67.23     61.38 o
  -8  10   6       63.05       74.80     48.55 o
  -7  10   6       90.23      124.94     45.75 o
  -6  10   6      489.48      609.01     75.70 o
  -5  10   6       62.23       40.78     36.76 o
  -4  10   6      310.94      361.23     55.37 o
  -3  10   6      582.37      721.50     87.94 o
  -2  10   6      904.47      950.58     93.68 o
  -1  10   6        4.37        8.36     17.00 o
   0  10   6       23.25       48.26     21.06 o
   1  10   6     1876.42     1739.62     67.46 o
   2  10   6     2199.23     2269.83     77.06 o
   3  10   6      958.93      882.92     60.73 o
   4  10   6     1072.12      997.85     66.20 o
   5  10   6        0.46       -3.52     33.47 o
   6  10   6      318.39      411.34     87.90 o
   7  10   6       54.92       55.93     47.41 o
   8  10   6       30.97      -13.91     40.65 o
  -8  11   6      107.46      102.38     62.98 o
  -7  11   6        3.15      -18.91     41.14 o
  -6  11   6       66.13       39.14     36.95 o
  -5  11   6       61.84       94.11     40.58 o
  -4  11   6     1753.46     1795.37    126.42 o
  -3  11   6      165.17      212.53     59.31 o
  -2  11   6       48.93       38.07     37.36 o
  -1  11   6      328.50      346.76     38.70 o
   0  11   6     1164.41     1197.16     59.16 o
   1  11   6        7.19       -6.41     19.56 o
   2  11   6      211.67      257.73     35.09 o
   3  11   6      288.13      236.69     40.84 o
   4  11   6     1760.87     1774.53    104.97 o
   5  11   6       30.60       83.25     42.83 o
   6  11   6      149.85      186.91    139.12 o
   7  11   6       16.90       52.94     55.47 o
   8  11   6       50.68      -16.28     60.59 o
  -8  12   6        1.20       -7.30     55.56 o
  -7  12   6      169.18       79.17     49.18 o
  -6  12   6       65.85        6.53     48.32 o
  -5  12   6       40.62       31.39     39.76 o
  -4  12   6        3.94      -32.66     39.71 o
  -3  12   6      262.00      344.78    103.99 o
  -2  12   6      311.59      386.05     84.88 o
  -1  12   6      420.28      468.20     87.13 o
   0  12   6       45.30       22.57     24.82 o
   1  12   6        5.87        2.87     21.69 o
   2  12   6     1768.60     1752.42     95.45 o
   3  12   6     2006.55     2000.42     95.79 o
   4  12   6      566.03      605.82     77.83 o
   5  12   6      277.89      286.32     59.88 o
   6  12   6       69.51       96.92     62.88 o
   7  12   6      106.44      102.13     79.10 o
  -7  13   6        0.03      -36.97     36.97 o
  -6  13   6        0.95       14.38     36.98 o
  -5  13   6      565.06      672.45     88.99 o
  -4  13   6       22.61       35.76     47.99 o
  -3  13   6      792.80      836.13    115.29 o
  -2  13   6        3.54      -17.21     62.82 o
  -1  13   6      345.79      319.43     73.22 o
   0  13   6      120.42      176.13     49.68 o
   1  13   6      127.48      124.62     38.24 o
   2  13   6       63.50       57.16     32.72 o
   3  13   6      448.98      454.06     58.60 o
   4  13   6       35.23       67.71     42.67 o
   5  13   6      153.11      151.41     55.83 o
   6  13   6       41.13       89.65     68.59 o
   7  13   6       11.21       92.01    125.76 o
  -7  14   6      371.75      215.90    179.32 o
  -6  14   6       75.36        9.49     45.08 o
  -5  14   6       52.06       85.53     62.87 o
  -4  14   6      124.95      177.29     74.11 o
  -3  14   6      959.33      809.55    152.55 o
  -2  14   6      307.76      390.01     84.80 o
  -1  14   6      446.52      355.65     80.30 o
   0  14   6      138.13      157.55     47.12 o
   1  14   6      774.34      935.55     93.21 o
   2  14   6      153.16      179.78     44.21 o
   3  14   6      654.09      795.20     78.75 o
   4  14   6        0.06       16.74     42.35 o
   5  14   6        0.56      -21.78     46.37 o
   6  14   6        1.31       96.11     74.38 o
  -6  15   6      186.16       84.27    137.64 o
  -5  15   6      313.51      381.13    102.66 o
  -4  15   6      271.49      161.80     74.65 o
  -3  15   6       83.92       -1.60     51.84 o
  -2  15   6       57.14      108.92     86.83 o
  -1  15   6        6.89        2.66     51.26 o
   0  15   6      162.21      189.23     55.84 o
   1  15   6      137.60      187.30     58.96 o
   2  15   6        1.66      -21.80     34.04 o
   3  15   6       36.71       50.06     39.57 o
   4  15   6       64.90       60.83     50.24 o
   5  15   6       56.12       86.33     58.02 o
   6  15   6        0.82       28.75    108.01 o
  -5  16   6        0.55        6.24     68.72 o
  -4  16   6      260.39      381.39    104.27 o
  -3  16   6       19.49       38.28     71.04 o
  -2  16   6      621.00      796.53    191.89 o
  -1  16   6        0.61      -43.22     49.74 o
   0  16   6        2.63      -29.57     52.30 o
   1  16   6       29.61       73.33     48.91 o
   2  16   6      436.96      504.52     84.23 o
   3  16   6        3.70       20.28     41.62 o
   4  16   6       31.80       32.58     52.76 o
   5  16   6       57.03      -22.03     57.63 o
  -4  17   6      195.80      302.58    108.30 o
  -3  17   6       28.79       12.08     53.15 o
  -2  17   6        5.57       21.13     54.66 o
  -1  17   6        6.81       33.28     52.36 o
   0  17   6      270.75       55.85    217.79 o
   1  17   6        6.01       13.61     43.30 o
   2  17   6       49.41       42.87     53.47 o
   3  17   6        9.24       55.86     56.39 o
   4  17   6       93.55      -18.61     59.75 o
  -3  18   6      179.03       72.25     72.12 o
  -2  18   6      116.88       82.30     64.20 o
  -1  18   6      174.55       56.48    114.40 o
   0  18   6       18.49       -4.08     97.54 o
   1  18   6      365.65      199.12    265.29 o
   2  18   6       39.28       44.14     65.89 o
  -9   0   7      114.94      101.62     83.28 o
  -7   0   7     1511.47     1727.09    181.24 o
  -5   0   7     1178.14     1197.09     88.84 o
  -3   0   7     3897.21     3964.65    142.01 o
  -1   0   7     7779.48     7214.80    197.80 o
   1   0   7      437.77      471.76     36.56 o
   3   0   7      866.26      954.70    100.44 o
   5   0   7     1876.36     1901.95    159.00 o
   7   0   7      185.44      235.30     80.56 o
   9   0   7       24.76      -52.41     65.78 o
 -10   1   7        0.25       38.42     68.17 o
  -9   1   7      296.90      199.63     74.25 o
  -8   1   7      976.65     1138.43    274.58 o
  -7   1   7      859.70      846.73    141.19 o
  -6   1   7      307.53      267.90     62.42 o
  -5   1   7      253.36      246.91     46.28 o
  -4   1   7        5.49       -9.12      9.12 o
  -3   1   7     3732.86     3390.09     92.38 o
  -2   1   7      373.67      424.85     32.62 o
  -1   1   7      305.04      302.38     28.85 o
   0   1   7     5885.07     5302.19    100.67 o
   1   1   7     2994.11     3048.55     82.42 o
   2   1   7      496.13      536.77     53.38 o
   3   1   7        4.50        0.40     18.04 o
   4   1   7      210.41      156.86     40.81 o
   5   1   7      283.65      478.25     68.04 o
   6   1   7      830.26      984.23     87.92 o
   7   1   7      304.01      339.26     67.38 o
   8   1   7        6.30       -2.07     41.77 o
   9   1   7        6.06        9.38     92.93 o
 -10   2   7       53.32       59.51     96.77 o
  -9   2   7       13.79       36.28     57.80 o
  -8   2   7       56.18       77.93     53.69 o
  -7   2   7       32.51      -16.10     59.51 o
  -6   2   7      114.18      196.49     56.46 o
  -5   2   7        1.44        2.44     16.06 o
  -4   2   7        3.92       -2.14     11.18 o
  -3   2   7     1381.32     1456.43     59.60 o
  -2   2   7     2534.80     2567.43     75.16 o
  -1   2   7      361.35      350.50     23.49 o
   0   2   7      173.05      149.54     26.23 o
   1   2   7     2657.20     2572.07     63.07 o
   2   2   7     5189.08     5215.81    135.40 o
   3   2   7     1785.57     1805.87    119.37 o
   4   2   7     1768.47     1668.96     98.70 o
   5   2   7       34.81       68.23     31.95 o
   6   2   7       35.70       29.60     30.38 o
   7   2   7      161.04      166.90     67.67 o
   8   2   7       78.19      178.08     58.51 o
   9   2   7        7.91       13.13     69.21 o
 -10   3   7        0.26        3.73     43.37 o
  -9   3   7       37.89       84.71     42.44 o
  -8   3   7      959.31      866.60    171.83 o
  -7   3   7      266.00      309.69     71.23 o
  -6   3   7      146.25      110.85     48.26 o
  -5   3   7       99.48      147.15     23.18 o
  -4   3   7     3322.04     3251.14     96.03 o
  -3   3   7       72.01       59.17     18.09 o
  -2   3   7     2525.08     2247.35     71.27 o
  -1   3   7        8.51        2.06      8.83 o
   0   3   7     1071.34     1128.01     34.48 o
   1   3   7      590.28      542.79     29.09 o
   2   3   7     2835.26     2825.24     65.94 o
   3   3   7        7.38       -1.74     16.12 o
   4   3   7      730.31      804.91     69.89 o
   5   3   7      127.72       82.88     34.08 o
   6   3   7     1952.40     1875.78    131.85 o
   7   3   7       29.48       42.42     37.43 o
   8   3   7        4.14        5.38     42.84 o
   9   3   7       16.41       24.03     42.32 o
 -10   4   7      151.06       40.34     40.00 o
  -9   4   7       31.96        7.74     39.71 o
  -8   4   7       38.93      -10.97     31.42 o
  -7   4   7      271.45      332.06     55.30 o
  -6   4   7      127.39      128.48     66.13 o
  -5   4   7      551.84      571.59     47.79 o
  -4   4   7      151.96      144.62     31.95 o
  -3   4   7       39.99       38.48     15.11 o
  -2   4   7     4905.87     4561.53     92.04 o
  -1   4   7     4237.57     4016.88     72.40 o
   0   4   7     3762.34     3666.46     76.88 o
   1   4   7      174.07      191.29     28.20 o
   2   4   7     1718.64     1609.88     49.15 o
   3   4   7     1055.77      987.01     36.68 o
   4   4   7     1441.01     1320.67     73.42 o
   5   4   7      226.04      282.60     44.91 o
   6   4   7      306.90      360.82     54.16 o
   7   4   7      685.24      624.91     70.40 o
   8   4   7      178.26       95.46     50.58 o
   9   4   7       87.51       62.61     56.49 o
 -10   5   7       39.05        9.20     43.74 o
  -9   5   7      324.77      177.25     83.25 o
  -8   5   7        2.41      -17.42     31.49 o
  -7   5   7      325.37      399.57     63.25 o
  -6   5   7      179.62      129.72     37.52 o
  -5   5   7      339.54      333.97     34.76 o
  -4   5   7      385.88      348.83     29.66 o
  -3   5   7     3941.76     3904.97     90.11 o
  -2   5   7     1081.11     1172.84     46.05 o
  -1   5   7       10.85       32.52     12.85 o
   0   5   7        4.55        7.27     11.83 o
   1   5   7      179.06      207.16     23.27 o
   2   5   7      762.83      740.67     38.47 o
   3   5   7       19.80       29.44     14.10 o
   4   5   7        1.02       18.70     16.78 o
   5   5   7     1761.14     1804.89     92.21 o
   6   5   7      180.55      178.52     41.01 o
   7   5   7        5.48      -21.68     39.47 o
   8   5   7       57.52       14.91     47.44 o
   9   5   7      104.62       -7.83     38.72 o
 -10   6   7        1.38       -0.80     43.64 o
  -9   6   7       80.31       29.06     35.71 o
  -8   6   7       25.41       -6.36     33.82 o
  -7   6   7      856.40      940.53     85.41 o
  -6   6   7       41.90       61.34     30.97 o
  -5   6   7      533.64      629.32     52.08 o
  -4   6   7       50.40       40.19     15.89 o
  -3   6   7      276.41      296.08     29.81 o
  -2   6   7     1318.83     1226.83     56.02 o
  -1   6   7     2859.94     2730.47     70.76 o
   0   6   7      142.12      144.70     21.25 o
   1   6   7      947.50      856.25     40.90 o
   2   6   7      201.86      261.24     28.26 o
   3   6   7     2750.78     2775.22     93.94 o
   4   6   7      290.40      363.48     40.74 o
   5   6   7        1.02      -20.83     20.83 o
   6   6   7       56.30       30.20     54.24 o
   7   6   7      943.26     1008.38    159.83 o
   8   6   7        6.03        6.06     41.28 o
   9   6   7      137.70       34.35     47.25 o
  -9   7   7       66.65       74.22     54.96 o
  -8   7   7      516.20      594.98     80.66 o
  -7   7   7       25.99       24.04     32.39 o
  -6   7   7        4.10       28.74     22.10 o
  -5   7   7      372.83      319.91     42.26 o
  -4   7   7     2849.52     2611.83     94.89 o
  -3   7   7     2752.37     2688.04     86.68 o
  -2   7   7      135.36      146.59     26.36 o
  -1   7   7       57.35       48.23     16.81 o
   0   7   7      876.76      860.64     42.42 o
   1   7   7     1621.83     1661.81     58.69 o
   2   7   7     1012.85     1142.49     53.91 o
   3   7   7       11.27        3.71     15.19 o
   4   7   7       18.48       -6.63     17.55 o
   5   7   7        8.35       12.03     36.74 o
   6   7   7      243.16      228.33     62.27 o
   7   7   7       83.57      183.33     62.68 o
   8   7   7        8.27      -19.82     29.66 o
   9   7   7       52.48       41.97     50.24 o
  -9   8   7        0.72      -11.77     59.15 o
  -8   8   7       16.19       12.71     53.22 o
  -7   8   7        8.14        9.30     42.07 o
  -6   8   7      968.62     1108.83     81.84 o
  -5   8   7      383.32      305.26     52.45 o
  -4   8   7       28.04       12.08     25.36 o
  -3   8   7      105.93      151.28     28.70 o
  -2   8   7     2041.63     2061.91     76.46 o
  -1   8   7       74.56      127.09     29.56 o
   0   8   7      724.50      610.47     38.91 o
   1   8   7       35.45       47.62     17.63 o
   2   8   7     3287.31     3264.38    144.50 o
   3   8   7       50.64      101.08     22.11 o
   4   8   7      120.43      151.84     32.31 o
   5   8   7        3.66       14.79     37.73 o
   6   8   7        7.23        7.83     42.92 o
   7   8   7        0.93       19.57     65.66 o
   8   8   7      394.02        5.13     39.22 o
  -9   9   7       42.23       81.71     65.35 o
  -8   9   7      202.58       93.13    140.37 o
  -7   9   7      123.03       62.74    107.54 o
  -6   9   7       40.48       36.52     34.27 o
  -5   9   7      142.95      193.02     45.74 o
  -4   9   7     2096.72     1979.78    134.91 o
  -3   9   7      539.18      633.64     65.83 o
  -2   9   7      243.51      249.94     36.12 o
  -1   9   7      426.98      491.61     41.64 o
   0   9   7      822.87      726.88     70.22 o
   1   9   7      291.12      284.62     36.11 o
   2   9   7     1189.43     1172.47     55.47 o
   3   9   7       39.40       54.15     22.14 o
   4   9   7       76.99       52.52     30.49 o
   5   9   7       11.47       23.80     43.20 o
   6   9   7      120.15       53.56     53.16 o
   7   9   7       75.22      109.11     62.32 o
   8   9   7        0.46       65.08     47.70 o
  -9  10   7        5.40      -21.30     67.72 o
  -8  10   7        8.21       41.17     55.14 o
  -7  10   7      233.22      282.16     82.57 o
  -6  10   7      115.33      163.13     46.11 o
  -5  10   7      943.58     1059.48     84.28 o
  -4  10   7      313.91      344.28     72.64 o
  -3  10   7       13.22        5.92     23.49 o
  -2  10   7      193.90      138.30     37.04 o
  -1  10   7     1162.90     1000.14     52.56 o
   0  10   7        2.65      -17.57     17.57 o
   1  10   7       23.94        9.82     20.35 o
   2  10   7      182.74      195.89     43.08 o
   3  10   7     1796.47     1864.24     85.46 o
   4  10   7       20.49       66.48     33.86 o
   5  10   7        9.04      -37.34     46.64 o
   6  10   7       22.08       41.89     53.11 o
   7  10   7      464.35      380.41     95.39 o
   8  10   7       16.29       31.33     56.31 o
  -8  11   7       10.04      -16.09     52.56 o
  -7  11   7      242.96      113.44    134.92 o
  -6  11   7        0.58      -22.11     34.52 o
  -5  11   7        2.98       23.35     42.76 o
  -4  11   7        4.90      -21.21     33.54 o
  -3  11   7     1992.96     2056.47    139.34 o
  -2  11   7        5.27       -7.19     43.63 o
  -1  11   7       52.10       25.50     24.42 o
   0  11   7      361.90      397.74     43.07 o
   1  11   7     3113.54     3264.04     97.81 o
   2  11   7        0.72       -8.04     22.89 o
   3  11   7      791.85      918.65     66.24 o
   4  11   7      162.85      138.85     43.13 o
   5  11   7      548.83      589.51    111.80 o
   6  11   7        4.88       13.69     56.31 o
   7  11   7       64.11       66.91    130.66 o
  -8  12   7        0.86       15.39     60.83 o
  -7  12   7       65.40       33.49     56.66 o
  -6  12   7      110.33      112.76     85.93 o
  -5  12   7      416.35      611.98    110.35 o
  -4  12   7        7.76      -25.82     40.55 o
  -3  12   7        5.04      -31.51     33.03 o
  -2  12   7      452.88      352.70     76.63 o
  -1  12   7       83.49       79.40     29.89 o
   0  12   7        1.62        4.48     23.57 o
   1  12   7      119.12      115.36     29.62 o
   2  12   7      374.55      330.21     51.04 o
   3  12   7      271.75      365.88     52.01 o
   4  12   7      574.82      565.95     78.44 o
   5  12   7       32.49       22.83     55.92 o
   6  12   7       50.09       26.62     60.73 o
   7  12   7      264.76      257.28     99.51 o
  -7  13   7       40.86      -13.61     70.80 o
  -6  13   7       12.95       18.66     43.41 o
  -5  13   7        3.19       26.50     49.90 o
  -4  13   7      341.28      446.45     90.73 o
  -3  13   7       48.40       74.29     50.80 o
  -2  13   7        3.93       -9.84     41.37 o
  -1  13   7      208.58      232.06     68.38 o
   0  13   7     1336.83     1303.51     78.81 o
   1  13   7      309.59      276.20     48.51 o
   2  13   7     1230.12     1412.08     83.95 o
   3  13   7       18.58       12.31     30.57 o
   4  13   7       66.54       93.34     45.37 o
   5  13   7        7.11       38.11    129.54 o
   6  13   7      105.82      130.43     82.36 o
  -7  14   7       38.85      167.52    100.20 o
  -6  14   7      596.36      743.69    134.25 o
  -5  14   7      125.66      176.01     80.02 o
  -4  14   7       49.62       59.10     87.19 o
  -3  14   7        0.24      -20.10     51.47 o
  -2  14   7      719.14      782.64    116.43 o
  -1  14   7       31.43      -12.68     49.85 o
   0  14   7       42.88        4.70     37.26 o
   1  14   7       37.79       25.18     38.08 o
   2  14   7      427.58      542.17     66.75 o
   3  14   7      208.51      249.16     59.63 o
   4  14   7      515.66      480.55     80.59 o
   5  14   7        0.15       28.36     66.76 o
   6  14   7        0.80        8.10     71.47 o
  -6  15   7       73.24      134.48     83.38 o
  -5  15   7      248.64      167.95     89.46 o
  -4  15   7       22.38       50.51    111.85 o
  -3  15   7      171.94       22.84    122.98 o
  -2  15   7      120.61      141.65     74.21 o
  -1  15   7       69.86       47.38     52.77 o
   0  15   7       99.49       90.14     54.45 o
   1  15   7      461.90      556.94     85.72 o
   2  15   7      176.93      173.52     59.43 o
   3  15   7       49.94       47.31     43.95 o
   4  15   7       28.75       33.91     49.38 o
   5  15   7       84.57      101.08     76.99 o
  -5  16   7      238.33       97.98    178.28 o
  -4  16   7       24.94       25.85     73.20 o
  -3  16   7       39.22      -16.82     45.94 o
  -2  16   7       91.72       44.88    111.03 o
  -1  16   7      608.95      248.39    333.49 o
   0  16   7        5.96      -45.49     71.93 o
   1  16   7       37.31       42.62     48.51 o
   2  16   7        0.25       57.06     54.34 o
   3  16   7       92.24      133.78     78.05 o
   4  16   7       15.92       64.62     58.97 o
  -4  17   7       24.09       92.16     83.13 o
  -3  17   7      173.29       85.28     59.12 o
  -2  17   7       42.75       -9.00     57.69 o
  -1  17   7        0.85       54.81     57.30 o
   0  17   7      149.43       36.49    113.10 o
   1  17   7      331.71      179.96     81.65 o
   2  17   7      135.68       54.31     58.02 o
   3  17   7       19.23       33.77     77.01 o
  -2  18   7      142.06       92.31    114.46 o
  -1  18   7       73.93       19.28     62.39 o
   0  18   7      135.36       85.69    158.53 o
   1  18   7        0.04        6.87     71.70 o
 -10   0   8      148.68      214.36    118.66 o
  -8   0   8     1105.10     1133.34    168.94 o
  -6   0   8     3350.02     3623.74    167.46 o
  -4   0   8     5679.26     5636.66    190.59 o
  -2   0   8     1520.29     1841.61     92.72 o
   0   0   8     1135.39     1317.61     69.16 o
   2   0   8      619.18      696.80     87.19 o
   4   0   8     2348.00     2609.87    184.20 o
   6   0   8      514.51      531.06    115.23 o
   8   0   8      461.79      548.33    129.07 o
 -10   1   8       10.13      -70.16    102.57 o
  -9   1   8       23.41       37.62     59.19 o
  -8   1   8      648.37      761.38    126.64 o
  -7   1   8      516.24      661.70     98.67 o
  -6   1   8       26.30       22.38     27.47 o
  -5   1   8       26.37       31.20     19.34 o
  -4   1   8      912.83      899.47     63.55 o
  -3   1   8      549.58      520.63     39.08 o
  -2   1   8     5927.11     5262.30    116.51 o
  -1   1   8        3.43       17.26     13.38 o
   0   1   8        8.93       15.22     12.03 o
   1   1   8      646.82      680.28     40.79 o
   2   1   8     1477.19     1274.44     81.13 o
   3   1   8      555.30      591.00     60.30 o
   4   1   8        3.93       43.45     26.45 o
   5   1   8       58.67       44.14     45.31 o
   6   1   8       12.78      -26.94     26.94 o
   7   1   8      169.11      158.84     52.70 o
   8   1   8        9.48       47.57     46.70 o
   9   1   8        4.36        6.31     49.78 o
 -10   2   8       58.71       88.52     75.95 o
  -9   2   8      445.80      571.05    110.26 o
  -8   2   8        3.70      -29.40     43.82 o
  -7   2   8      138.56      119.01    104.40 o
  -6   2   8      366.54      331.65     50.99 o
  -5   2   8      692.97      717.80     51.95 o
  -4   2   8      667.07      568.25     45.87 o
  -3   2   8      399.36      455.57     39.32 o
  -2   2   8     2602.55     2455.09     77.09 o
  -1   2   8      792.64      700.49     32.17 o
   0   2   8      239.64      197.75     33.64 o
   1   2   8       73.94       78.31     16.52 o
   2   2   8      206.36      197.55     26.35 o
   3   2   8     1759.27     1673.05     99.51 o
   4   2   8      533.66      564.61     68.78 o
   5   2   8     3069.69     2963.93    243.94 o
   6   2   8        7.23       10.33     30.37 o
   7   2   8      345.71      552.67     85.17 o
   8   2   8       32.98       49.78     46.86 o
   9   2   8      274.64      422.69    121.14 o
 -10   3   8        4.77      -11.94     39.19 o
  -9   3   8       15.50       72.28     86.36 o
  -8   3   8       35.78       14.77     50.90 o
  -7   3   8      654.12      751.43    106.39 o
  -6   3   8       25.48       26.09     27.76 o
  -5   3   8     1187.91     1238.65     73.97 o
  -4   3   8        5.58       33.48     17.98 o
  -3   3   8     3201.01     2928.21     89.34 o
  -2   3   8      341.89      368.23     34.71 o
  -1   3   8     5441.60     5349.12     83.83 o
   0   3   8      124.81      126.92     15.90 o
   1   3   8     2154.02     2171.94     60.01 o
   2   3   8      528.36      500.23     42.89 o
   3   3   8     2639.08     2707.11    126.82 o
   4   3   8      350.64      387.57     61.72 o
   5   3   8      384.58      390.46     65.53 o
   6   3   8       10.49       30.80     32.26 o
   7   3   8      563.60      787.38     95.19 o
   8   3   8       13.66      -49.89     49.89 o
   9   3   8       50.04       -1.12     48.65 o
 -10   4   8       29.42       -4.07     40.72 o
  -9   4   8       50.98      112.66     54.53 o
  -8   4   8      292.64      327.84     61.88 o
  -7   4   8        0.27      -22.58     28.21 o
  -6   4   8      298.07      201.82     80.68 o
  -5   4   8      621.54      615.99     60.22 o
  -4   4   8      559.59      499.06     51.90 o
  -3   4   8     2950.76     2797.84     83.01 o
  -2   4   8        6.34        6.70     11.19 o
  -1   4   8       92.87       94.88     16.00 o
   0   4   8     2745.64     2651.65     77.89 o
   1   4   8      754.64      767.89     36.65 o
   2   4   8      435.55      387.96     29.54 o
   3   4   8     2436.40     2413.35    111.37 o
   4   4   8      759.57      755.13     58.94 o
   5   4   8      643.96      693.22     65.89 o
   6   4   8        4.48       19.63     26.56 o
   7   4   8       84.54       85.72     46.58 o
   8   4   8       34.35       -6.86     42.59 o
   9   4   8       74.95       50.44     49.87 o
 -10   5   8       11.99       32.17     45.66 o
  -9   5   8        8.77       48.38     38.31 o
  -8   5   8      282.45      330.24     59.27 o
  -7   5   8        2.35      -29.25     29.25 o
  -6   5   8      570.29      630.53     71.72 o
  -5   5   8       96.64       89.68     24.60 o
  -4   5   8     1336.75     1403.33     59.66 o
  -3   5   8      124.26      111.07     23.02 o
  -2   5   8     7839.60     7304.48    110.03 o
  -1   5   8      992.79      955.18     41.75 o
   0   5   8      105.34       95.28     18.32 o
   1   5   8       11.88       13.32     13.51 o
   2   5   8     5147.89     5245.96    114.18 o
   3   5   8       80.31       45.76     20.64 o
   4   5   8      281.29      298.66     48.35 o
   5   5   8       22.04       14.95     25.16 o
   6   5   8      543.86      567.96     69.54 o
   7   5   8      270.75      304.30     78.80 o
   8   5   8       47.76      -36.15     36.15 o
   9   5   8        5.64      -43.54     43.54 o
  -9   6   8       64.18       48.89     39.88 o
  -8   6   8      212.34      182.55     55.15 o
  -7   6   8       11.08       10.11     30.89 o
  -6   6   8      580.03      726.68     81.93 o
  -5   6   8       51.54       49.13     31.74 o
  -4   6   8     1259.41     1246.10     56.61 o
  -3   6   8       39.04       55.94     18.26 o
  -2   6   8       12.07       33.30     18.26 o
  -1   6   8     1252.75     1119.50     49.27 o
   0   6   8      111.76       65.94     20.60 o
   1   6   8      265.86      281.03     29.66 o
   2   6   8      237.60      263.09     28.66 o
   3   6   8      317.88      381.41     40.85 o
   4   6   8       94.09      144.63     36.58 o
   5   6   8       11.06       17.01     24.85 o
   6   6   8      321.15      393.07     65.82 o
   7   6   8        0.09       41.67     48.93 o
   8   6   8      146.55       45.17     39.66 o
   9   6   8        7.54        2.58     49.11 o
  -9   7   8        1.45      -36.79     36.79 o
  -8   7   8      193.78       41.82     42.34 o
  -7   7   8      826.20      932.55     89.13 o
  -6   7   8      823.88      891.84     83.69 o
  -5   7   8       11.05       17.25     21.28 o
  -4   7   8     1191.67     1188.40     81.79 o
  -3   7   8     3675.78     3219.22    100.20 o
  -2   7   8      862.32      804.95     49.86 o
  -1   7   8      513.94      513.49     37.28 o
   0   7   8      359.03      377.80     35.07 o
   1   7   8     1482.25     1388.93     55.49 o
   2   7   8      958.68      973.72     48.56 o
   3   7   8     1572.49     1555.00     70.36 o
   4   7   8      464.97      402.73     54.56 o
   5   7   8        4.13        1.79     27.56 o
   6   7   8      285.58      355.93     74.99 o
   7   7   8      879.70     1152.26    170.24 o
   8   7   8       99.56       63.12     71.45 o
  -9   8   8      200.66       83.32    153.91 o
  -8   8   8        2.45        4.26     48.96 o
  -7   8   8        2.14       12.64     47.77 o
  -6   8   8        3.12       10.27     46.14 o
  -5   8   8      132.07      188.26     54.70 o
  -4   8   8       47.57       56.95     27.89 o
  -3   8   8       27.34       48.84     22.36 o
  -2   8   8      134.08      129.95     28.62 o
  -1   8   8     1164.56     1280.62     55.04 o
   0   8   8        3.60      -10.67     15.08 o
   1   8   8      528.62      630.43     44.32 o
   2   8   8       49.16       72.00     21.80 o
   3   8   8     1272.28     1261.56     66.94 o
   4   8   8       64.79       81.98     33.86 o
   5   8   8      297.66      368.69     74.78 o
   6   8   8       44.19       19.18     51.35 o
   7   8   8       15.45       12.54     47.95 o
   8   8   8       11.70       19.91     50.70 o
  -9   9   8       36.37      -50.35     57.28 o
  -8   9   8       38.61       35.44     50.23 o
  -7   9   8      415.77      304.66     84.94 o
  -6   9   8      220.33      254.48     72.69 o
  -5   9   8      104.94      143.53     52.71 o
  -4   9   8      368.96      360.00     57.22 o
  -3   9   8      824.92      930.28     78.39 o
  -2   9   8      655.91      698.86     55.88 o
  -1   9   8       32.11       41.43     20.50 o
   0   9   8       34.25       30.09     22.62 o
   1   9   8     2176.48     2224.34     76.47 o
   2   9   8        4.39      -16.69     17.68 o
   3   9   8     1432.70     1510.80     74.12 o
   4   9   8       92.92       60.50     58.32 o
   5   9   8      195.36      190.67     66.13 o
   6   9   8      257.46      379.37     85.74 o
   7   9   8      298.56      345.62     91.43 o
   8   9   8       15.61        6.10     52.27 o
  -8  10   8       68.89        1.70     74.41 o
  -7  10   8        4.07        6.04     47.18 o
  -6  10   8      206.88      257.60     80.13 o
  -5  10   8        8.83      -35.38     35.38 o
  -4  10   8      698.67      698.28    125.40 o
  -3  10   8       55.38       63.72     31.10 o
  -2  10   8      159.25      193.91     44.64 o
  -1  10   8      228.29      265.53     36.05 o
   0  10   8     3573.13     3741.63    109.60 o
   1  10   8     1143.79     1180.64     65.60 o
   2  10   8      241.94      282.63     37.60 o
   3  10   8      160.75      207.58     37.51 o
   4  10   8      541.29      598.27     91.83 o
   5  10   8       21.22       10.16     47.79 o
   6  10   8        2.36      -27.87     54.89 o
   7  10   8       10.56       31.95     58.34 o
  -8  11   8      168.28       16.92     97.90 o
  -7  11   8        3.86       49.53     49.00 o
  -6  11   8      793.11      732.71    121.43 o
  -5  11   8       49.50       87.02     45.65 o
  -4  11   8       15.36      -17.56     38.91 o
  -3  11   8       53.63       52.40     33.27 o
  -2  11   8      645.82      672.02     75.86 o
  -1  11   8       50.14       17.32     27.18 o
   0  11   8       11.46        0.07     21.75 o
   1  11   8       11.23       34.97     25.04 o
   2  11   8     1435.02     1547.31     70.86 o
   3  11   8       29.65       54.52     34.33 o
   4  11   8      250.37      268.73     56.64 o
   5  11   8      117.85       90.06     62.73 o
   6  11   8      116.75       92.78     66.89 o
   7  11   8       24.34       -1.25     66.18 o
  -7  12   8       23.11        3.29     50.86 o
  -6  12   8       57.92       94.95     61.89 o
  -5  12   8      204.82      257.01     93.34 o
  -4  12   8      303.02      331.16     80.30 o
  -3  12   8      136.67       98.29     51.30 o
  -2  12   8      299.72      273.39     55.52 o
  -1  12   8      340.57      270.14     66.25 o
   0  12   8      845.58      938.14     60.57 o
   1  12   8      619.86      683.01     57.07 o
   2  12   8       41.97       35.55     29.55 o
   3  12   8      440.19      709.43     83.53 o
   4  12   8      160.09      229.13     56.58 o
   5  12   8       50.52       54.94     87.01 o
   6  12   8        0.91        1.09     59.95 o
   7  12   8        4.53      -45.85     67.28 o
  -7  13   8      272.99      123.81    178.87 o
  -6  13   8        6.51      -47.18     57.52 o
  -5  13   8      100.33       53.42     62.73 o
  -4  13   8      248.58      305.60     74.50 o
  -3  13   8      175.25      200.15     64.80 o
  -2  13   8       76.05       84.89     52.92 o
  -1  13   8       56.47       74.70     38.77 o
   0  13   8        8.93       26.94     29.55 o
   1  13   8      505.49      556.38     64.11 o
   2  13   8        3.00       22.26     34.91 o
   3  13   8      216.63      263.26     58.66 o
   4  13   8       17.06       10.79     43.07 o
   5  13   8       68.39       86.43     92.81 o
   6  13   8        5.94      -43.06     62.50 o
  -6  14   8       22.45       16.57     74.99 o
  -5  14   8      314.08      487.89    110.44 o
  -4  14   8       36.89       24.20     49.17 o
  -3  14   8       81.95       96.65     61.93 o
  -2  14   8        3.89        0.96     47.94 o
  -1  14   8      910.47     1061.54    124.98 o
   0  14   8      315.14      356.42     56.04 o
   1  14   8      577.13      601.27     84.67 o
   2  14   8        0.61       27.60     35.97 o
   3  14   8        5.58       -1.97     39.60 o
   4  14   8        0.93       33.16     48.46 o
   5  14   8      262.27      285.47    109.55 o
  -5  15   8        0.18       88.84     69.30 o
  -4  15   8      243.68       28.55     60.10 o
  -3  15   8       49.09        9.89     61.99 o
  -2  15   8      292.65      247.47     78.05 o
  -1  15   8       42.28      116.03     62.54 o
   0  15   8       42.36       54.41     47.25 o
   1  15   8       37.88        7.94     45.76 o
   2  15   8      122.03       60.95     66.97 o
   3  15   8       38.71       36.88     52.57 o
   4  15   8       17.13       -7.81     53.67 o
   5  15   8        5.77      -70.47     75.71 o
  -4  16   8      133.63       25.90     63.59 o
  -3  16   8        0.62       74.03     62.69 o
  -2  16   8       27.93       45.57     95.06 o
  -1  16   8        0.06       51.98    135.46 o
   0  16   8      399.75      246.19     74.82 o
   1  16   8       47.44       -4.97     50.54 o
   2  16   8        1.48       22.91     59.35 o
   3  16   8        2.22       25.90     90.92 o
   4  16   8       88.62      113.73     84.87 o
  -3  17   8       25.09       14.16     64.06 o
  -2  17   8      519.07      141.50    318.00 o
  -1  17   8       31.49        3.95     55.54 o
   0  17   8       33.42       55.53     77.61 o
   1  17   8      190.49      239.29     73.38 o
   2  17   8      234.35      179.96    142.50 o
  -9   0   9      102.51      194.49    109.07 o
  -7   0   9      775.43      633.63    136.88 o
  -5   0   9      102.98        5.81     50.34 o
  -3   0   9     2196.48     1984.61    144.98 o
  -1   0   9     2335.17     2313.29    103.47 o
   1   0   9     1427.76     1204.31     62.37 o
   3   0   9     1422.68     1562.18    141.02 o
   5   0   9       16.48       -4.85     40.22 o
   7   0   9       64.85       74.77     63.41 o
   9   0   9        1.90        3.90     66.84 o
 -10   1   9       88.08       50.50     72.04 o
  -9   1   9      104.41       94.80     65.82 o
  -8   1   9       14.72       33.07     53.41 o
  -7   1   9      292.34      270.28     69.86 o
  -6   1   9        6.17       33.67     23.98 o
  -5   1   9       69.74       96.19     29.01 o
  -4   1   9      153.97      194.58     32.28 o
  -3   1   9      333.74      356.04     39.40 o
  -2   1   9     4393.16     3968.96    103.51 o
  -1   1   9      462.45      387.71     34.00 o
   0   1   9      342.03      332.69     29.24 o
   1   1   9      760.00      772.81     45.40 o
   2   1   9      146.49      118.72     99.79 o
   3   1   9     2448.72     2352.69    354.97 o
   4   1   9      464.85      521.08     73.23 o
   5   1   9      438.75      492.40     75.24 o
   6   1   9        0.26       36.31     32.07 o
   7   1   9      130.79      177.55     58.39 o
   8   1   9      253.99      268.73     74.16 o
   9   1   9        4.25       23.53     51.52 o
 -10   2   9        1.49       59.38     77.23 o
  -9   2   9       21.29      149.53     71.61 o
  -8   2   9      476.40      502.94    100.55 o
  -7   2   9       52.32       44.57     49.80 o
  -6   2   9       52.51       57.15     28.33 o
  -5   2   9       58.08       77.37     25.72 o
  -4   2   9     2184.71     2217.70     85.98 o
  -3   2   9      665.22      594.32     43.97 o
  -2   2   9      212.42      247.92     32.09 o
  -1   2   9        4.63       20.55     12.52 o
   0   2   9     1753.73     1707.59     72.77 o
   1   2   9     1436.79     1308.11     39.29 o
   2   2   9     2248.69     2460.08     89.93 o
   3   2   9        0.73      -19.05     23.50 o
   4   2   9      128.14      134.20     46.37 o
   5   2   9       62.92       72.15     40.57 o
   6   2   9      114.55      141.96     45.97 o
   7   2   9       35.16       48.32     45.91 o
   8   2   9      148.14       98.17     58.99 o
   9   2   9       36.90       32.61     50.51 o
 -10   3   9      118.91       43.08     48.29 o
  -9   3   9       34.99       85.77     87.31 o
  -8   3   9        6.83       18.32     50.43 o
  -7   3   9      123.74      124.59     55.26 o
  -6   3   9     1095.11     1193.71     69.36 o
  -5   3   9      592.82      528.20     56.28 o
  -4   3   9     1100.22     1143.86     62.22 o
  -3   3   9      181.06      195.21     30.75 o
  -2   3   9      932.81      965.58     56.54 o
  -1   3   9     1795.12     1820.30     48.42 o
   0   3   9      999.24     1048.77     43.44 o
   1   3   9       61.20       78.52     16.47 o
   2   3   9     3295.20     3307.41    101.10 o
   3   3   9      401.81      361.49     60.34 o
   4   3   9     1983.55     2168.88    169.17 o
   5   3   9       69.10       96.66     41.19 o
   6   3   9      118.13      176.57    124.63 o
   7   3   9      198.49      304.74     70.05 o
   8   3   9      280.53      290.23    111.46 o
   9   3   9      124.59       31.23     53.40 o
 -10   4   9        7.58      -15.54     68.62 o
  -9   4   9      100.58        5.53     36.42 o
  -8   4   9      296.18      205.04     64.49 o
  -7   4   9      223.30      208.86     65.40 o
  -6   4   9       13.97       29.63     29.24 o
  -5   4   9       71.98      103.32     29.35 o
  -4   4   9     2086.48     1942.57     91.48 o
  -3   4   9     1890.30     1901.10     66.66 o
  -2   4   9     1618.76     1518.95     47.63 o
  -1   4   9      120.87      166.45     19.70 o
   0   4   9       97.79       88.28     20.02 o
   1   4   9      700.39      679.88     37.40 o
   2   4   9     2090.51     2211.07     92.94 o
   3   4   9       55.20       49.87     26.39 o
   4   4   9      171.89      177.12     39.66 o
   5   4   9      250.43      233.44     64.43 o
   6   4   9      799.90      906.40     78.77 o
   7   4   9       38.58       45.08     35.98 o
   8   4   9        7.11       -3.00     43.57 o
   9   4   9       80.42       63.51     56.34 o
  -9   5   9       58.34        5.28     40.92 o
  -8   5   9        9.38       -4.81     34.85 o
  -7   5   9      582.99      634.34     81.09 o
  -6   5   9      366.98      306.64     53.60 o
  -5   5   9     1494.27     1573.71     68.73 o
  -4   5   9      212.63      235.90     32.84 o
  -3   5   9      867.26      839.00     46.26 o
  -2   5   9       17.82       44.32     14.63 o
  -1   5   9     1845.40     1769.32     58.42 o
   0   5   9      136.15      117.97     22.19 o
   1   5   9        1.33      -12.02     13.18 o
   2   5   9        7.17        9.64     16.69 o
   3   5   9     5744.47     5525.42    252.21 o
   4   5   9      190.19      163.35     40.80 o
   5   5   9        5.57       25.66     25.00 o
   6   5   9        0.04       21.32     32.03 o
   7   5   9      552.21      468.61     94.15 o
   8   5   9        9.32       27.13     48.96 o
  -9   6   9       91.85      -12.58     38.87 o
  -8   6   9       10.86       11.15     36.79 o
  -7   6   9      516.94      549.45     75.33 o
  -6   6   9       28.15       42.70     30.59 o
  -5   6   9        4.73        2.52     22.44 o
  -4   6   9      408.40      384.14     39.85 o
  -3   6   9     3384.28     3351.22     91.21 o
  -2   6   9       35.78       38.10     17.21 o
  -1   6   9       31.61       28.08     15.43 o
   0   6   9       12.03       28.70     15.74 o
   1   6   9     1845.40     1851.91     62.54 o
   2   6   9      230.01      236.91     33.03 o
   3   6   9      401.86      413.14     54.48 o
   4   6   9      502.22      583.25     66.67 o
   5   6   9      256.37      393.37     62.30 o
   6   6   9        2.69       -2.23     31.50 o
   7   6   9      107.06       75.38     51.90 o
   8   6   9        1.65       65.12     52.31 o
  -9   7   9       42.11      -10.95     40.70 o
  -8   7   9       15.82      -40.28     47.14 o
  -7   7   9      316.45      391.43     65.94 o
  -6   7   9      502.86      509.35     70.35 o
  -5   7   9      400.01      364.20     50.05 o
  -4   7   9      111.61      159.20     39.40 o
  -3   7   9       52.64       51.17     23.85 o
  -2   7   9     1124.05     1184.66     62.82 o
  -1   7   9     1115.22     1139.61     52.28 o
   0   7   9      213.85      182.96     36.95 o
   1   7   9       15.56       19.25     17.68 o
   2   7   9      170.19      205.32     39.17 o
   3   7   9      740.76      787.62     69.55 o
   4   7   9      242.13      245.33     47.58 o
   5   7   9      253.71      337.92     59.61 o
   6   7   9        4.94       -2.76     50.34 o
   7   7   9       99.44      122.08     51.72 o
   8   7   9      169.27      111.93    149.71 o
  -9   8   9        2.63       12.96     57.79 o
  -8   8   9      375.44      208.47    243.35 o
  -7   8   9        9.94       65.90     53.71 o
  -6   8   9        3.93        0.05     65.13 o
  -5   8   9      105.82       78.54     59.80 o
  -4   8   9      416.36      468.20     65.46 o
  -3   8   9       83.68      106.21     36.23 o
  -2   8   9      399.47      487.23     50.41 o
  -1   8   9      395.14      436.93     40.56 o
   0   8   9      539.59      658.76     44.33 o
   1   8   9      103.27       82.71     23.46 o
   2   8   9        5.60       -6.06     18.46 o
   3   8   9      312.84      263.00     39.76 o
   4   8   9        1.79       18.07     31.25 o
   5   8   9      152.26      128.19     56.73 o
   6   8   9      759.21      756.23    236.43 o
   7   8   9       11.44       18.80     43.38 o
   8   8   9        5.38      -44.13     44.13 o
  -8   9   9       47.98       48.77     70.21 o
  -7   9   9      134.95      151.00     76.09 o
  -6   9   9      566.64      541.98    100.49 o
  -5   9   9      206.47      258.20     70.85 o
  -4   9   9       34.66       42.71     31.17 o
  -3   9   9        1.09       11.35     27.29 o
  -2   9   9      953.29      907.71     76.35 o
  -1   9   9      448.82      495.34     45.26 o
   0   9   9      421.86      513.19     44.19 o
   1   9   9      545.00      647.97     49.02 o
   2   9   9      351.29      429.97     50.01 o
   3   9   9        2.92       49.68     26.41 o
   4   9   9      405.04      507.04     85.58 o
   5   9   9        0.89       -5.47     43.94 o
   6   9   9       41.68       -5.79     75.95 o
   7   9   9       99.95       -2.61     68.63 o
  -8  10   9       80.93       10.89     76.96 o
  -7  10   9      490.63      450.58    104.58 o
  -6  10   9       59.40      102.72     63.25 o
  -5  10   9       35.68       33.99     74.12 o
  -4  10   9       97.83      120.84     41.41 o
  -3  10   9     1556.81     1567.88    100.53 o
  -2  10   9       51.69       62.74     33.13 o
  -1  10   9      114.18       93.17     33.66 o
   0  10   9      229.36      247.89     35.95 o
   1  10   9     1361.38     1396.56     67.00 o
   2  10   9       40.72       82.44     29.47 o
   3  10   9        1.64      -12.94     26.42 o
   4  10   9        7.24        7.46     43.89 o
   5  10   9      536.44      609.82    104.22 o
   6  10   9        9.43      -39.12     56.34 o
   7  10   9       54.00      142.49     76.90 o
  -8  11   9       11.47        7.46     58.53 o
  -7  11   9       48.35       90.56     71.36 o
  -6  11   9       11.08       70.94     62.03 o
  -5  11   9      564.11      795.67    119.07 o
  -4  11   9        0.09        7.00     41.88 o
  -3  11   9      215.12      224.83     49.43 o
  -2  11   9        1.00       20.15     30.39 o
  -1  11   9     2745.18     3027.61    113.45 o
   0  11   9        0.17       -6.61     22.36 o
   1  11   9      169.07      227.20     38.34 o
   2  11   9       35.29       58.69     30.36 o
   3  11   9      464.43      608.00     76.09 o
   4  11   9       10.52      -20.64     50.04 o
   5  11   9        0.86       12.24     55.59 o
   6  11   9       24.92       88.76     67.11 o
   7  11   9      173.58      330.78    100.91 o
  -7  12   9      376.23      400.45    110.40 o
  -6  12   9       38.41       48.59     78.61 o
  -5  12   9       21.19      -23.57     95.00 o
  -4  12   9      413.73      392.46    166.10 o
  -3  12   9      222.99      226.96     55.62 o
  -2  12   9       10.61       15.39     32.66 o
  -1  12   9        0.10      -11.90     26.19 o
   0  12   9      862.36      915.58     68.95 o
   1  12   9      471.77      484.45     51.93 o
   2  12   9      272.92      276.53     57.07 o
   3  12   9       11.66       40.43     40.30 o
   4  12   9      189.71      357.85     94.46 o
   5  12   9      247.79      204.88     76.86 o
   6  12   9      122.33      131.22    100.38 o
  -7  13   9       15.06       56.90    107.06 o
  -6  13   9      262.15      314.14     99.99 o
  -5  13   9       12.20      -15.55     41.86 o
  -4  13   9       32.48       44.79     62.29 o
  -3  13   9       11.31      -29.93     45.35 o
  -2  13   9     1383.95     1615.63    109.50 o
  -1  13   9      125.68       75.06     46.52 o
   0  13   9      871.93      998.29     77.39 o
   1  13   9        8.23      -21.80     32.64 o
   2  13   9      233.19      237.08     57.42 o
   3  13   9        9.46       -9.87     41.49 o
   4  13   9      311.47      237.21     87.63 o
   5  13   9        0.64       41.31     73.90 o
   6  13   9       33.74       53.14     83.46 o
  -6  14   9        6.70      -41.85    105.35 o
  -5  14   9        4.92       -3.95     52.59 o
  -4  14   9      200.43       68.98     88.90 o
  -3  14   9       93.85       55.37     60.10 o
  -2  14   9       37.50       49.04     56.70 o
  -1  14   9      168.17      170.14     85.43 o
   0  14   9      176.82      210.21     48.27 o
   1  14   9      115.26      113.61     50.06 o
   2  14   9      577.30      694.21     87.62 o
   3  14   9        2.55       32.18     46.41 o
   4  14   9       44.96       20.30     66.80 o
   5  14   9        0.45      -12.78     68.74 o
  -5  15   9       61.68        9.22     61.25 o
  -4  15   9       60.68       -1.06     50.86 o
  -3  15   9       80.06       74.54     72.46 o
  -2  15   9      442.38       96.15    262.63 o
  -1  15   9      312.66      323.74     86.77 o
   0  15   9       12.12       40.29     48.75 o
   1  15   9        4.41       14.10     46.81 o
   2  15   9      190.62      236.67    104.99 o
   3  15   9      116.53       49.94     52.90 o
   4  15   9        3.17       31.14     77.57 o
  -4  16   9        4.74       47.88     56.80 o
  -3  16   9       71.95      -50.38     50.38 o
  -2  16   9        2.19        6.35     62.04 o
  -1  16   9       27.15        8.59     48.46 o
   0  16   9       28.64       20.46     49.93 o
   1  16   9      156.56      197.09     69.82 o
   2  16   9       29.29       36.47     80.39 o
   3  16   9        3.78       -1.75     57.40 o
  -2  17   9      127.11        9.50    120.14 o
  -1  17   9      230.80       84.73    179.35 o
   0  17   9       86.35       36.07     71.87 o
   1  17   9        1.37       23.08     72.09 o
 -10   0  10       41.89       73.94    102.80 o
  -8   0  10      702.20      799.72    170.36 o
  -6   0  10      657.01      764.59     92.55 o
  -4   0  10       45.25       15.78     48.03 o
  -2   0  10      611.98      609.15     60.97 o
   0   0  10      394.36      408.59     95.94 o
   2   0  10     5360.19     5460.24    274.34 o
   4   0  10       43.05      104.46     57.38 o
   6   0  10      356.24      472.62    113.10 o
   8   0  10      110.11       28.75     67.91 o
  -9   1  10       50.07       44.73     66.96 o
  -8   1  10       97.75      118.85     62.22 o
  -7   1  10       21.15        1.35     38.43 o
  -6   1  10      633.30      675.49     62.84 o
  -5   1  10      148.13      240.94     39.75 o
  -4   1  10     2593.27     2610.12     95.92 o
  -3   1  10      103.40       97.91     24.39 o
  -2   1  10      656.79      671.12     45.35 o
  -1   1  10      267.49      260.89     33.15 o
   0   1  10      856.57      786.83     43.71 o
   1   1  10      156.87      135.57     45.79 o
   2   1  10       96.87      100.82     35.71 o
   3   1  10       18.62       -6.20     37.74 o
   4   1  10      207.78      263.24     56.91 o
   5   1  10       61.19       71.99     64.89 o
   6   1  10      135.64      112.30     49.15 o
   7   1  10      108.42       89.89     51.34 o
   8   1  10      599.05      465.41     89.44 o
  -9   2  10        1.67      -43.40     56.81 o
  -8   2  10       34.41       66.41     59.63 o
  -7   2  10      858.10      962.89    173.73 o
  -6   2  10       96.91      146.53     35.27 o
  -5   2  10       70.34       43.42     24.89 o
  -4   2  10        4.36      -15.44     19.34 o
  -3   2  10     1896.83     1805.50     76.00 o
  -2   2  10      120.86      120.58     24.59 o
  -1   2  10      537.73      538.90     38.31 o
   0   2  10      127.49      156.57     26.05 o
   1   2  10     1811.57     1599.97     46.01 o
   2   2  10      364.96      369.28     60.88 o
   3   2  10     3100.97     2771.85    140.87 o
   4   2  10      173.15      297.95     60.36 o
   5   2  10      183.87      245.71     59.60 o
   6   2  10       63.34      131.30     47.05 o
   7   2  10      417.20      493.51     87.75 o
   8   2  10       12.13       30.99     57.44 o
  -9   3  10       52.81       57.97     83.76 o
  -8   3  10        0.53       50.55     58.26 o
  -7   3  10       59.56       20.12     75.48 o
  -6   3  10        3.63        3.68     22.96 o
  -5   3  10     1000.07     1063.77     66.95 o
  -4   3  10       76.57      107.68     28.44 o
  -3   3  10      374.84      373.62     43.04 o
  -2   3  10      569.44      611.52     46.91 o
  -1   3  10     3018.01     2956.11     65.40 o
   0   3  10      126.84      125.70     18.17 o
   1   3  10     1537.89     1486.22     51.81 o
   2   3  10      115.57      122.28     38.10 o
   3   3  10      973.71      901.48     85.03 o
   4   3  10        9.05       13.15     34.90 o
   5   3  10      215.59      256.61     60.63 o
   6   3  10      135.90       88.26     42.34 o
   7   3  10       17.50       19.55     47.55 o
   8   3  10        1.35       24.23     40.20 o
  -9   4  10        0.49      -22.02     38.70 o
  -8   4  10       36.26      -36.22     36.22 o
  -7   4  10      714.25      797.09    118.12 o
  -6   4  10      258.12      264.70     66.92 o
  -5   4  10      240.86      188.17     41.36 o
  -4   4  10       90.04       88.47     32.74 o
  -3   4  10      942.58      966.09     51.05 o
  -2   4  10     3452.39     3257.31     85.96 o
  -1   4  10       80.92       90.12     17.47 o
   0   4  10      204.70      217.94     26.25 o
   1   4  10     1416.89     1343.35     55.33 o
   2   4  10     1245.24     1189.88    158.61 o
   3   4  10      270.91      338.73     50.84 o
   4   4  10      158.93      163.35     39.23 o
   5   4  10        0.52       30.59     28.31 o
   6   4  10       22.98       16.97     31.18 o
   7   4  10       77.07       48.53     38.29 o
   8   4  10        8.84       22.99     96.30 o
  -9   5  10       17.07      -38.11     38.68 o
  -8   5  10       57.83       -8.03     38.57 o
  -7   5  10        0.01       25.47     40.12 o
  -6   5  10      582.95      683.69     69.93 o
  -5   5  10      222.06      296.17     43.15 o
  -4   5  10     1473.66     1471.02     66.08 o
  -3   5  10      813.69      860.29     48.89 o
  -2   5  10       87.42       77.06     20.62 o
  -1   5  10      193.98      177.59     25.48 o
   0   5  10     1311.92     1435.05     55.99 o
   1   5  10        4.43       22.07     16.05 o
   2   5  10       17.37        8.47     23.77 o
   3   5  10       13.85       28.54     26.88 o
   4   5  10      926.32      988.43     77.54 o
   5   5  10      141.21      155.29     42.12 o
   6   5  10       23.00      -12.21     30.62 o
   7   5  10        6.72      -27.84     43.73 o
   8   5  10      260.83      123.06    155.09 o
  -9   6  10        0.63       30.17     42.95 o
  -8   6  10      550.13      117.99    120.92 o
  -7   6  10       69.29      125.21     54.55 o
  -6   6  10      431.27      442.68     67.63 o
  -5   6  10       12.89       18.61     27.53 o
  -4   6  10        2.05       12.17     21.13 o
  -3   6  10      174.25      159.83     29.13 o
  -2   6  10     1371.91     1332.88     67.97 o
  -1   6  10       16.58       29.91     19.84 o
   0   6  10       92.95       62.67     20.80 o
   1   6  10      758.99      707.72     48.78 o
   2   6  10      508.38      535.87     53.98 o
   3   6  10      420.15      432.92     58.23 o
   4   6  10      457.76      593.66     69.81 o
   5   6  10        4.19       33.28     34.20 o
   6   6  10      397.79      410.37     66.03 o
   7   6  10       99.58        5.25     98.72 o
   8   6  10        1.13      -28.02     51.33 o
  -9   7  10      113.26        4.22     43.66 o
  -8   7  10       71.80       17.02     38.71 o
  -7   7  10        5.38        9.96     45.04 o
  -6   7  10      146.50      157.26     46.28 o
  -5   7  10      327.28      383.51     52.85 o
  -4   7  10       66.45       16.78     23.58 o
  -3   7  10        2.41       10.54     22.14 o
  -2   7  10        0.81       12.22     22.69 o
  -1   7  10      753.06      706.44     50.05 o
   0   7  10       34.69       57.39     19.88 o
   1   7  10      163.39      183.74     29.32 o
   2   7  10      127.74      175.05     32.97 o
   3   7  10      609.52      733.53     71.59 o
   4   7  10      474.90      620.51     72.04 o
   5   7  10     1126.02     1122.34     90.28 o
   6   7  10       39.95        1.33     51.57 o
   7   7  10       11.17      -11.29     64.77 o
   8   7  10       32.35       14.63     54.38 o
  -8   8  10       20.95      114.95     60.92 o
  -7   8  10      507.04      573.88    113.06 o
  -6   8  10       31.35       34.42     48.81 o
  -5   8  10       28.57       29.30     33.20 o
  -4   8  10        8.54       47.36     34.55 o
  -3   8  10     1601.57     1600.35    107.90 o
  -2   8  10      502.79      511.06     52.35 o
  -1   8  10      111.90       91.91     24.65 o
   0   8  10      200.16      182.61     29.94 o
   1   8  10      502.28      529.65     46.41 o
   2   8  10      310.44      302.53     43.82 o
   3   8  10      659.26      695.20     75.41 o
   4   8  10        7.81        3.86     30.74 o
   5   8  10       35.71        7.56     43.61 o
   6   8  10        1.25       40.24     58.26 o
   7   8  10      235.04      101.95    110.97 o
  -8   9  10        7.13      -50.26     50.26 o
  -7   9  10       46.45       30.92     63.14 o
  -6   9  10      330.56      355.07     82.75 o
  -5   9  10       45.55       40.12     38.33 o
  -4   9  10      691.84      618.67     78.79 o
  -3   9  10       44.13       78.00     35.08 o
  -2   9  10       61.78       17.23     35.12 o
  -1   9  10     1578.59     1599.42     89.97 o
   0   9  10      762.47      793.74     52.79 o
   1   9  10      489.43      473.35     48.48 o
   2   9  10        2.58       11.35     24.18 o
   3   9  10     1255.91     1128.62     83.36 o
   4   9  10      779.07      890.78     83.60 o
   5   9  10      276.80      322.12     98.60 o
   6   9  10        2.42       -8.96     60.46 o
   7   9  10        1.33       12.49     71.57 o
  -8  10  10      108.19       90.24     79.74 o
  -7  10  10       80.35       70.45     67.68 o
  -6  10  10      478.16      223.09    213.71 o
  -5  10  10       31.46       67.60     51.55 o
  -4  10  10      416.52      564.94     77.53 o
  -3  10  10      268.18      278.83     55.79 o
  -2  10  10     2047.16     2247.09    117.22 o
  -1  10  10      369.35      400.14     43.98 o
   0  10  10      466.81      453.13     47.00 o
   1  10  10       40.28       62.62     28.55 o
   2  10  10      154.97      204.33     40.34 o
   3  10  10       18.88       44.98     36.43 o
   4  10  10      115.51       69.67     50.88 o
   5  10  10       99.47      132.97     68.74 o
   6  10  10      155.03      135.01     77.84 o
   7  10  10       14.99        8.25     64.07 o
  -7  11  10        1.11      -57.46     57.46 o
  -6  11  10      117.21       21.11     80.62 o
  -5  11  10        3.25       57.65     50.68 o
  -4  11  10      244.72      323.41     64.55 o
  -3  11  10       18.98       52.36     35.76 o
  -2  11  10       27.10       53.25     33.50 o
  -1  11  10        5.38       -1.72     29.07 o
   0  11  10     1713.91     1832.53     80.65 o
   1  11  10        7.77        0.69     22.56 o
   2  11  10        5.92      -21.62     31.30 o
   3  11  10       82.11       20.24     76.42 o
   4  11  10      392.97      365.67     92.82 o
   5  11  10        1.09       -2.46     60.73 o
   6  11  10        0.83      -23.71     62.23 o
  -7  12  10       31.40       81.35     72.61 o
  -6  12  10      142.83       93.26    128.83 o
  -5  12  10        1.75       34.21     54.99 o
  -4  12  10       83.04       57.43     53.34 o
  -3  12  10      324.36      398.92     77.99 o
  -2  12  10     1075.65      839.63     93.83 o
  -1  12  10       87.59        9.47     35.06 o
   0  12  10      232.57      227.77     45.23 o
   1  12  10      580.54      668.51     67.02 o
   2  12  10      408.84      427.10     68.84 o
   3  12  10       57.24      134.76     64.71 o
   4  12  10       37.52       68.89     60.51 o
   5  12  10       79.66       26.11     71.76 o
   6  12  10       48.27      -67.00     67.00 o
  -6  13  10       10.78       -4.41     53.01 o
  -5  13  10       95.66       61.45     55.54 o
  -4  13  10       25.90      -16.67     45.68 o
  -3  13  10        1.93       25.07     52.80 o
  -2  13  10      159.54      215.08     53.65 o
  -1  13  10      716.90      771.91     90.65 o
   0  13  10        0.33      -12.70     33.33 o
   1  13  10      103.55       86.13     46.87 o
   2  13  10       16.20       51.04     43.61 o
   3  13  10      254.04      397.53     91.34 o
   4  13  10       26.68       89.77     74.99 o
   5  13  10      208.56      372.54    167.22 o
  -5  14  10        0.88      -30.92     58.18 o
  -4  14  10       82.90      105.34     61.28 o
  -3  14  10      442.37      106.53    266.83 o
  -2  14  10       60.85       28.17     40.64 o
  -1  14  10       87.31       49.09     54.54 o
   0  14  10       29.82      -16.19     36.28 o
   1  14  10       20.91       -7.31     49.26 o
   2  14  10       18.09      -37.34     41.52 o
   3  14  10      138.20      157.35     78.04 o
   4  14  10        3.85      -59.43     64.03 o
  -4  15  10       54.16       -2.22     58.75 o
  -3  15  10       35.85      -57.95     78.97 o
  -2  15  10        0.98       -0.04     52.63 o
  -1  15  10       49.14       27.96     45.08 o
   0  15  10       29.74       57.59     64.81 o
   1  15  10       27.28      -25.34     61.92 o
   2  15  10       10.13       75.01     74.89 o
   3  15  10       73.26       68.91     76.53 o
  -3  16  10        6.93      -62.63     62.63 o
  -2  16  10      549.77      118.93    286.17 o
  -1  16  10       36.50      -13.32     64.82 o
   0  16  10        3.99       24.35     66.80 o
   1  16  10       18.62       66.16     60.96 o
   2  16  10      120.07      166.63     81.61 o
  -9   0  11        1.06       29.22     95.94 o
  -7   0  11      776.47      899.88    105.36 o
  -5   0  11        8.24       -6.95     34.74 o
  -3   0  11     2552.53     2631.36    134.41 o
  -1   0  11      550.82      616.75     61.03 o
   1   0  11      784.66      736.31    108.01 o
   3   0  11       73.86      109.90     62.94 o
   5   0  11       19.76      -39.63     39.63 o
   7   0  11      367.04      347.22    117.00 o
  -9   1  11      145.42      188.57     82.71 o
  -8   1  11       26.31       37.09     38.72 o
  -7   1  11      351.19      351.87     67.16 o
  -6   1  11       20.82        1.10     26.30 o
  -5   1  11       50.43       59.00     28.17 o
  -4   1  11      772.64      797.39     57.88 o
  -3   1  11     1178.49     1193.05     73.05 o
  -2   1  11        0.71       -1.86     17.33 o
  -1   1  11      343.13      318.18     36.43 o
   0   1  11       31.41       15.40     17.19 o
   1   1  11     1516.13     1483.07    308.35 o
   2   1  11      166.43      251.17     51.97 o
   3   1  11      284.07      240.29     56.21 o
   4   1  11      165.96      201.44     53.01 o
   5   1  11       59.86       58.09     38.04 o
   6   1  11      446.98      553.48     91.05 o
   7   1  11      163.51      166.78     62.61 o
   8   1  11       16.04        3.02     47.87 o
  -9   2  11        3.97      -12.07     69.50 o
  -8   2  11        1.10      -39.53     39.53 o
  -7   2  11      162.91      208.69     50.01 o
  -6   2  11      966.44     1020.50     73.35 o
  -5   2  11       13.95      -11.31     22.27 o
  -4   2  11      169.27      212.74     36.72 o
  -3   2  11       36.46       37.93     22.18 o
  -2   2  11     3254.49     2952.22    150.68 o
  -1   2  11        1.65        6.92     14.14 o
   0   2  11     1411.44     1349.10     44.83 o
   1   2  11       81.96      111.40     79.26 o
   2   2  11      529.01      528.87     97.19 o
   3   2  11      326.30      378.12     66.95 o
   4   2  11      126.15      115.51     44.18 o
   5   2  11       35.25       23.90     32.09 o
   6   2  11       37.37       73.60     49.47 o
   7   2  11       18.19        9.88     54.95 o
   8   2  11      353.62      413.30     91.08 o
  -9   3  11        0.84      -17.04     90.15 o
  -8   3  11      224.16      103.42     86.95 o
  -7   3  11       41.70       68.57     46.18 o
  -6   3  11      160.39      100.69     40.13 o
  -5   3  11       94.10       90.80     31.99 o
  -4   3  11      229.58      303.15     44.01 o
  -3   3  11       52.15       20.25     23.54 o
  -2   3  11      219.44      249.09     37.35 o
  -1   3  11      162.70      148.39     24.30 o
   0   3  11     3486.79     3415.32     84.70 o
   1   3  11      298.81      338.72     37.20 o
   2   3  11     1977.95     1931.37     99.84 o
   3   3  11       95.90      102.62     50.81 o
   4   3  11      549.46      504.78     79.90 o
   5   3  11      296.18      341.84     69.93 o
   6   3  11      214.39      210.79     61.00 o
   7   3  11        1.69       17.46     39.66 o
   8   3  11       16.54      -36.90     36.90 o
  -9   4  11        4.71      -36.27     36.27 o
  -8   4  11       10.14       36.81     48.10 o
  -7   4  11      236.63      319.76     64.24 o
  -6   4  11      674.74      746.22    105.99 o
  -5   4  11      822.45      863.66     74.96 o
  -4   4  11      168.51      134.23     32.54 o
  -3   4  11       11.74       15.04     19.62 o
  -2   4  11     1169.92     1191.06     55.02 o
  -1   4  11     2616.52     2391.57     72.36 o
   0   4  11     1675.13     1596.14     58.96 o
   1   4  11       58.81       46.65     20.39 o
   2   4  11      759.32      750.29     64.33 o
   3   4  11      540.09      435.20     59.36 o
   4   4  11     1240.68     1213.25     84.56 o
   5   4  11       10.64      -36.32     42.13 o
   6   4  11       14.59        3.05     37.43 o
   7   4  11       91.38       -5.37     78.82 o
   8   4  11       59.26       20.55     55.91 o
  -9   5  11       36.91       17.47     44.30 o
  -8   5  11       16.77        3.61     51.05 o
  -7   5  11      462.17      432.97     73.84 o
  -6   5  11        0.66       13.10     31.37 o
  -5   5  11      230.94      272.86     39.44 o
  -4   5  11        0.93      -14.23     20.50 o
  -3   5  11      420.39      440.30     43.38 o
  -2   5  11      800.33      780.30     60.81 o
  -1   5  11       83.28       25.59     30.64 o
   0   5  11       66.37       70.90     19.99 o
   1   5  11     1609.82     1598.70     69.92 o
   2   5  11      308.88      289.13     47.97 o
   3   5  11      236.63      245.15     57.35 o
   4   5  11        2.46      -13.67     29.09 o
   5   5  11      238.79      276.45     56.61 o
   6   5  11        1.72       40.12     38.34 o
   7   5  11        5.24      -37.95     49.75 o
   8   5  11        0.56       12.01     58.48 o
  -9   6  11      150.39      -16.15     44.77 o
  -8   6  11       41.26        9.39     51.97 o
  -7   6  11      512.33      451.29    183.07 o
  -6   6  11      357.88      409.12     57.49 o
  -5   6  11     1108.84     1070.01     73.29 o
  -4   6  11      182.91      151.43     31.98 o
  -3   6  11      284.35      283.44     36.52 o
  -2   6  11        1.40       -3.25     21.90 o
  -1   6  11     1857.45     1896.42    113.94 o
   0   6  11      279.04      317.15     36.39 o
   1   6  11      168.93      217.47     34.49 o
   2   6  11      423.63      474.17     58.86 o
   3   6  11     1297.33     1269.66     85.31 o
   4   6  11        1.97       42.10     32.15 o
   5   6  11      797.25      782.58     87.12 o
   6   6  11       37.28       47.88     40.02 o
   7   6  11      175.55       56.30     71.75 o
  -8   7  11      154.81      188.22     68.67 o
  -7   7  11       64.51        7.10     72.81 o
  -6   7  11       17.76        8.85     33.68 o
  -5   7  11       36.14       75.35     33.68 o
  -4   7  11      145.11      120.28     35.15 o
  -3   7  11      412.53      464.75     52.50 o
  -2   7  11        7.63       48.14     23.74 o
  -1   7  11      438.45      437.01     64.85 o
   0   7  11       13.43       22.18     20.82 o
   1   7  11        2.97       10.52     20.71 o
   2   7  11       72.62       49.40     33.97 o
   3   7  11        9.79       32.18     31.53 o
   4   7  11      504.94      492.28     67.71 o
   5   7  11        4.89      -18.03     35.87 o
   6   7  11      203.58      330.42     87.12 o
   7   7  11        4.83       33.67     52.30 o
  -8   8  11       53.29      177.05     83.13 o
  -7   8  11        1.43      -25.94     46.26 o
  -6   8  11      555.06      507.07     98.44 o
  -5   8  11       41.96       67.41     40.50 o
  -4   8  11      306.52      303.28     57.34 o
  -3   8  11        8.62       21.27     28.45 o
  -2   8  11      698.99      793.03     58.89 o
  -1   8  11       30.18       15.41     26.08 o
   0   8  11        4.35        4.45     22.44 o
   1   8  11      163.88      204.73     36.72 o
   2   8  11      373.15      408.30     58.51 o
   3   8  11        6.90       20.06     32.68 o
   4   8  11     1378.94     1623.50    115.01 o
   5   8  11      106.46      140.96     86.60 o
   6   8  11       50.70       65.57     63.81 o
   7   8  11        8.96      -55.55     55.55 o
  -8   9  11       90.20       43.65     77.07 o
  -7   9  11       42.75      -48.67     48.67 o
  -6   9  11        0.07        2.64     54.74 o
  -5   9  11       20.88       40.47     48.49 o
  -4   9  11       39.90       88.07     40.83 o
  -3   9  11      574.18      651.21     78.17 o
  -2   9  11      190.56      173.61     38.29 o
  -1   9  11       84.96      120.91     33.56 o
   0   9  11      100.00      156.85     32.68 o
   1   9  11      184.20      266.60     42.13 o
   2   9  11       87.20       81.83     36.59 o
   3   9  11      207.22      281.49     55.39 o
   4   9  11      355.23      373.04     64.92 o
   5   9  11      113.29      157.18     74.16 o
   6   9  11      136.91      156.98     78.21 o
   7   9  11        5.25      -45.70     70.90 o
  -7  10  11      115.57       51.62    113.87 o
  -6  10  11        1.87        9.31     39.49 o
  -5  10  11      385.94      520.16     78.98 o
  -4  10  11        0.23      -28.06     55.91 o
  -3  10  11      260.87      289.39     55.13 o
  -2  10  11      127.81      196.72     47.88 o
  -1  10  11     1091.95     1304.48     77.01 o
   0  10  11       74.34      110.82     30.74 o
   1  10  11       41.19       12.18     28.50 o
   2  10  11       74.81      128.26     43.73 o
   3  10  11      631.82      767.08     79.51 o
   4  10  11        3.68       29.08     50.54 o
   5  10  11       20.69       46.36     64.94 o
   6  10  11        0.39       26.15     67.71 o
  -7  11  11      154.55       94.83    169.29 o
  -6  11  11        5.55       -4.80     46.87 o
  -5  11  11      264.07       82.47     64.77 o
  -4  11  11       13.59      -17.22     37.35 o
  -3  11  11     1616.59     1807.21    118.23 o
  -2  11  11        1.75        4.50     33.57 o
  -1  11  11       12.77       23.30     34.62 o
   0  11  11      285.23      232.57     45.32 o
   1  11  11      451.55      574.87     61.96 o
   2  11  11        0.12      -13.11     37.55 o
   3  11  11       11.82       -7.32     89.44 o
   4  11  11        1.02      -54.09     54.09 o
   5  11  11      142.18      248.41     87.48 o
   6  11  11        4.83       -1.47     68.04 o
  -6  12  11       97.45       76.20    128.65 o
  -5  12  11       39.23       17.92     53.89 o
  -4  12  11       24.12       17.02     39.63 o
  -3  12  11       59.53       64.86     45.42 o
  -2  12  11      208.39      294.82     60.52 o
  -1  12  11      540.49      632.77     82.67 o
   0  12  11       72.21      118.99     45.68 o
   1  12  11        9.24      -17.81     36.95 o
   2  12  11      338.53      357.62     86.91 o
   3  12  11      345.30      365.52     90.92 o
   4  12  11      235.56      226.42    147.70 o
   5  12  11       10.29      131.84     81.13 o
  -6  13  11        5.59      -12.54     71.81 o
  -5  13  11        7.03       71.24     57.91 o
  -4  13  11      492.12      793.57    189.99 o
  -3  13  11       83.02       88.24     67.50 o
  -2  13  11      526.34      624.68     84.06 o
  -1  13  11        0.43       24.77     41.22 o
   0  13  11      107.56      108.01     48.08 o
   1  13  11        5.57       -2.54     50.52 o
   2  13  11      265.84      253.94     82.53 o
   3  13  11        5.53      -42.13     61.49 o
   4  13  11       47.21       68.20     79.49 o
  -5  14  11        4.87      -70.10     82.75 o
  -4  14  11        9.26       12.63     56.77 o
  -3  14  11      105.34       51.72     54.95 o
  -2  14  11      259.77      407.07     75.63 o
  -1  14  11       97.78      108.30     53.41 o
   0  14  11       49.92       92.18     51.76 o
   1  14  11        0.83      -10.97     59.64 o
   2  14  11      370.54      368.75    139.48 o
   3  14  11        7.43      -18.20     70.25 o
   4  14  11      122.14      179.95     94.83 o
  -4  15  11      118.39      -51.79    133.98 o
  -3  15  11       28.42      -38.53     57.53 o
  -2  15  11       20.82      -23.15     69.10 o
  -1  15  11        1.28      -34.59     45.37 o
   0  15  11        6.86      101.15     76.07 o
   1  15  11       92.18       34.78     78.67 o
   2  15  11       85.45       -5.68    108.96 o
  -2  16  11        7.60       37.15    125.99 o
  -1  16  11      429.68      409.33    111.82 o
   0  16  11        6.34      -21.89     92.16 o
  -8   0  12      202.32      -33.24     48.03 o
  -6   0  12      336.33      363.21     76.86 o
  -4   0  12      610.47      741.03     89.08 o
  -2   0  12      410.37      308.14     66.60 o
   0   0  12     1530.78     1450.15    151.66 o
   2   0  12        2.79        2.96     37.74 o
   4   0  12      582.71      579.21    120.67 o
   6   0  12      309.16      407.20    121.02 o
   8   0  12      255.06      286.76    117.59 o
  -9   1  12       25.94      -57.83     57.83 o
  -8   1  12      149.31      -18.25     30.81 o
  -7   1  12      126.84       91.76     42.24 o
  -6   1  12      982.23      975.99     87.27 o
  -5   1  12      121.25      132.71     36.71 o
  -4   1  12       24.51       15.24     23.10 o
  -3   1  12      165.84      160.69     33.78 o
  -2   1  12     1351.20     1477.35     71.85 o
  -1   1  12      185.30      178.36     30.48 o
   0   1  12      883.15      754.35     62.34 o
   1   1  12        7.75       31.23     32.06 o
   2   1  12       16.43       72.34     34.01 o
   3   1  12       96.77      125.56     46.08 o
   4   1  12        4.40       19.51     34.63 o
   5   1  12      354.11      406.01     78.64 o
   6   1  12      195.54      337.53     75.10 o
   7   1  12       74.28       57.42    126.47 o
   8   1  12       61.05      147.41     66.92 o
  -9   2  12       29.89       -6.76     57.42 o
  -8   2  12       77.69       -0.53     66.49 o
  -7   2  12        4.96        1.80     34.40 o
  -6   2  12       33.25      -26.18     27.83 o
  -5   2  12      353.07      370.95     51.03 o
  -4   2  12       77.87       80.38     29.95 o
  -3   2  12       64.47       73.52     26.60 o
  -2   2  12       14.09       38.55     21.56 o
  -1   2  12     2417.21     2348.37    157.00 o
   0   2  12        8.65        2.64     14.98 o
   1   2  12     1392.85     1447.76    107.67 o
   2   2  12      464.65      544.16     81.85 o
   3   2  12      631.40      557.08     83.86 o
   4   2  12       83.64      107.42     42.58 o
   5   2  12      655.49      642.44     96.12 o
   6   2  12       12.37       42.84     46.94 o
   7   2  12        0.18       14.00     40.08 o
   8   2  12       18.58       -3.49     58.74 o
  -9   3  12        9.87       16.73     70.15 o
  -8   3  12       18.75      -15.42     45.31 o
  -7   3  12      762.89      835.46    117.81 o
  -6   3  12       13.75       26.13     31.65 o
  -5   3  12       14.53        0.39     25.28 o
  -4   3  12      437.14      573.13     74.55 o
  -3   3  12     1539.54     1563.77     78.75 o
  -2   3  12        8.58      -14.18     36.92 o
  -1   3  12     1114.95     1082.05     52.08 o
   0   3  12       39.54       70.98     18.71 o
   1   3  12      531.90      446.79     67.53 o
   2   3  12        9.16       39.69     27.72 o
   3   3  12      448.19      366.80     72.73 o
   4   3  12      143.79      214.42     55.94 o
   5   3  12       92.29      121.71     44.16 o
   6   3  12        7.61        2.36     32.89 o
   7   3  12      226.46      113.01     71.24 o
  -9   4  12       77.35       57.28     55.95 o
  -8   4  12       52.45       61.63     47.84 o
  -7   4  12        3.38       37.41     41.74 o
  -6   4  12      182.60      234.86     55.46 o
  -5   4  12      322.14      367.27     53.76 o
  -4   4  12      686.83      771.62     56.26 o
  -3   4  12        3.00      -18.78     18.78 o
  -2   4  12      475.96      491.12     44.36 o
  -1   4  12     1743.11     1791.05     65.68 o
   0   4  12     1114.67     1101.05     51.81 o
   1   4  12      169.77      207.35     41.67 o
   2   4  12      537.51      665.70    115.28 o
   3   4  12      284.64      218.63     48.02 o
   4   4  12      312.76      383.53     80.08 o
   5   4  12      147.39      146.13     44.57 o
   6   4  12      164.30      125.50     95.45 o
   7   4  12        0.42      -12.48     35.80 o
  -8   5  12      204.32      132.05    113.43 o
  -7   5  12       60.76       45.50     43.28 o
  -6   5  12      775.22      829.18     81.15 o
  -5   5  12       34.98       43.69     32.40 o
  -4   5  12        5.69       26.51     23.20 o
  -3   5  12      100.57      113.41     28.60 o
  -2   5  12     1165.57     1162.73     57.40 o
  -1   5  12       75.97       92.54     27.87 o
   0   5  12      129.90      151.93     31.23 o
   1   5  12       10.92      -10.38     38.97 o
   2   5  12     1258.41     1296.19     84.21 o
   3   5  12      632.27      767.28     79.95 o
   4   5  12        6.83       38.91     35.56 o
   5   5  12        0.46       55.35     44.25 o
   6   5  12      169.08      105.71     78.98 o
   7   5  12       72.52       35.15     55.90 o
  -8   6  12       75.57       44.90     78.28 o
  -7   6  12        1.28        7.22     38.25 o
  -6   6  12      135.47      181.64     46.99 o
  -5   6  12       29.79       48.39     44.52 o
  -4   6  12      417.07      554.71     52.42 o
  -3   6  12       39.71       33.47     22.83 o
  -2   6  12      603.08      548.22     56.52 o
  -1   6  12      244.67      224.58     38.95 o
   0   6  12      456.13      469.86     50.32 o
   1   6  12      199.84      224.29     43.18 o
   2   6  12      130.03      140.83     48.95 o
   3   6  12       55.49      -11.27     28.16 o
   4   6  12      717.37      736.25     84.30 o
   5   6  12       84.94      114.31     45.03 o
   6   6  12        6.41       34.10     34.54 o
   7   6  12        1.45      -31.11     49.43 o
  -8   7  12       38.07      -50.64     51.50 o
  -7   7  12      186.80       42.47     58.03 o
  -6   7  12       25.08       27.00     38.01 o
  -5   7  12       37.38       47.42     34.23 o
  -4   7  12        2.62        6.67     38.69 o
  -3   7  12      338.56      377.94     50.42 o
  -2   7  12      624.60      647.33     56.93 o
  -1   7  12       38.38       47.81     28.12 o
   0   7  12        1.16      -20.94     24.71 o
   1   7  12      163.11      149.38     45.71 o
   2   7  12      834.56      768.78     74.97 o
   3   7  12      746.65      847.11     81.38 o
   4   7  12      105.65      122.05     45.86 o
   5   7  12       21.77      -16.22     36.93 o
   6   7  12       34.27        3.46     58.62 o
   7   7  12       39.78      101.25    110.08 o
  -8   8  12        0.65      -29.21     58.67 o
  -7   8  12       51.14       88.10     52.69 o
  -6   8  12        3.94      -37.18     37.18 o
  -5   8  12      430.97      470.50     77.96 o
  -4   8  12      209.06      156.09     49.81 o
  -3   8  12        4.52       22.70     31.98 o
  -2   8  12       98.96      120.09     34.01 o
  -1   8  12      375.76      480.35     55.99 o
   0   8  12        5.71       18.23     30.37 o
   1   8  12      762.23      760.98     73.74 o
   2   8  12       15.34        2.24     32.14 o
   3   8  12      100.31      122.58     43.25 o
   4   8  12       35.42       26.25     40.57 o
   5   8  12      313.85      388.80     90.78 o
   6   8  12       20.44      -15.62     60.60 o
  -7   9  12       80.02       90.10     59.06 o
  -6   9  12      267.23      139.27    182.24 o
  -5   9  12        2.51       10.31     39.93 o
  -4   9  12        2.54       46.63     35.15 o
  -3   9  12      297.87      339.06     59.70 o
  -2   9  12      186.19      230.77     50.46 o
  -1   9  12      102.47      149.92     42.45 o
   0   9  12        0.41      -25.10     29.01 o
   1   9  12       34.47       28.28     34.28 o
   2   9  12      281.25      313.52     56.80 o
   3   9  12      157.85      290.30     60.08 o
   4   9  12      245.62      272.47     62.32 o
   5   9  12       31.02       -4.58     63.34 o
   6   9  12       18.56       -0.12     96.95 o
  -7  10  12       24.04       25.94     59.30 o
  -6  10  12      281.50      106.82    191.18 o
  -5  10  12       93.18       41.22     41.90 o
  -4  10  12      355.62      496.51     76.83 o
  -3  10  12      190.79      208.81     53.75 o
  -2  10  12        1.58      -12.48     33.92 o
  -1  10  12      204.02      209.98     45.18 o
   0  10  12      816.47      808.31     93.40 o
   1  10  12       94.85      150.54     39.01 o
   2  10  12       10.11      -29.40     33.27 o
   3  10  12        3.72       13.00     40.61 o
   4  10  12      747.63      908.69    125.64 o
   5  10  12       59.34        9.81     65.17 o
   6  10  12       15.87       23.88     72.39 o
  -6  11  12      182.97       69.78    114.87 o
  -5  11  12       27.86       -2.88     88.25 o
  -4  11  12       23.54        8.78     38.76 o
  -3  11  12      218.85      268.29     57.63 o
  -2  11  12     1145.00     1263.46     99.90 o
  -1  11  12        5.06      -34.16     34.16 o
   0  11  12      167.87      162.31     50.83 o
   1  11  12      424.06      441.23     67.23 o
   2  11  12      396.63      495.48     75.47 o
   3  11  12        8.48       71.46     61.70 o
   4  11  12        8.85      -25.69     65.34 o
   5  11  12       37.57      138.97     79.59 o
  -6  12  12      104.97       61.92     62.83 o
  -5  12  12      222.63      112.15    209.16 o
  -4  12  12      246.26       57.85    120.88 o
  -3  12  12        0.51      -14.26     42.42 o
  -2  12  12       40.22      129.85     48.76 o
  -1  12  12      234.55      381.19     67.45 o
   0  12  12      463.81      528.02     92.69 o
   1  12  12       33.44      -16.81     37.67 o
   2  12  12       12.43       40.48     63.04 o
   3  12  12      193.78      317.77     89.47 o
   4  12  12      180.34      120.09     83.73 o
  -5  13  12       11.05      -17.65     87.90 o
  -4  13  12       21.79      -39.52     51.32 o
  -3  13  12      543.96      472.38    176.37 o
  -2  13  12       18.15      -10.79     44.35 o
  -1  13  12       59.19       13.45     48.50 o
   0  13  12        0.31       21.02     50.43 o
   1  13  12      164.08      208.63     69.18 o
   2  13  12       78.83      114.65     75.17 o
   3  13  12       75.03      109.59     81.54 o
   4  13  12       19.60        2.87     80.98 o
  -4  14  12       20.94        0.52     64.44 o
  -3  14  12        5.14       -9.09     45.37 o
  -2  14  12       32.94       57.53     43.65 o
  -1  14  12       93.87       -9.12     45.56 o
   0  14  12        1.11      -71.69     71.69 o
   1  14  12       70.63      105.53     97.13 o
   2  14  12        0.13        8.04    106.83 o
   3  14  12      157.41      187.83     94.37 o
  -2  15  12       25.95       98.65     60.04 o
  -1  15  12       25.18       52.00     53.47 o
   0  15  12        0.30      -72.16     72.16 o
  -7   0  13      131.70      232.70     67.14 o
  -5   0  13      852.00      885.22    111.38 o
  -3   0  13     1855.39     1912.05    122.74 o
  -1   0  13      509.00      573.10     74.72 o
   1   0  13      110.57      195.32     81.75 o
   3   0  13       33.08       38.57     50.52 o
   5   0  13      525.95      727.20    149.30 o
   7   0  13       10.62      -36.56     76.07 o
  -8   1  13        3.44       -7.43     60.10 o
  -7   1  13      214.85      116.99     72.21 o
  -6   1  13      332.11      328.58     51.75 o
  -5   1  13      138.11      173.51     41.11 o
  -4   1  13       32.35       32.89     26.01 o
  -3   1  13      168.56      183.06     35.37 o
  -2   1  13      294.16      373.03     45.94 o
  -1   1  13     1556.15     1694.56     75.40 o
   0   1  13       57.61       39.30     41.72 o
   1   1  13      299.00      231.76     58.44 o
   2   1  13      305.73      398.13     71.47 o
   3   1  13      411.75      387.73     73.33 o
   4   1  13      822.85      913.75    105.69 o
   5   1  13       49.80      156.93     61.41 o
   6   1  13        3.97        3.37     42.98 o
   7   1  13      122.07      141.93     73.88 o
  -8   2  13      148.40      -37.22     37.22 o
  -7   2  13        7.49      -35.42     35.42 o
  -6   2  13        2.49      -13.25     30.96 o
  -5   2  13        2.56       43.72     31.00 o
  -4   2  13      359.72      448.06     54.13 o
  -3   2  13      224.75      169.15     36.11 o
  -2   2  13       18.62       20.28     24.11 o
  -1   2  13        8.54       -2.05     21.01 o
   0   2  13      287.75      405.52     89.44 o
   1   2  13      499.86      512.91     81.65 o
   2   2  13       11.05       12.00     53.47 o
   3   2  13        0.56      -29.69     29.69 o
   4   2  13      326.67      360.37     71.79 o
   5   2  13        1.69       49.99     45.18 o
   6   2  13      327.57      106.99    157.46 o
   7   2  13        5.91      -69.03     69.03 o
  -8   3  13       32.92      -30.11     41.57 o
  -7   3  13        0.15      -36.57     36.57 o
  -6   3  13      672.83      897.09     81.00 o
  -5   3  13       41.57       87.43     34.01 o
  -4   3  13        3.98       22.43     26.11 o
  -3   3  13      243.10      281.23     45.30 o
  -2   3  13     3488.14     3256.07     96.16 o
  -1   3  13      324.15      342.68     35.90 o
   0   3  13      404.55      401.85     70.25 o
   1   3  13       41.32       30.65     31.15 o
   2   3  13      593.30      505.96     65.81 o
   3   3  13       65.70       37.61     31.88 o
   4   3  13      459.20      432.44     66.17 o
   5   3  13        1.66       22.99     39.10 o
   6   3  13       25.58       46.59     39.21 o
   7   3  13        7.05       58.95     43.29 o
  -8   4  13      102.05       36.22     93.52 o
  -7   4  13       99.82       73.10     36.59 o
  -6   4  13       17.30       -1.22     35.20 o
  -5   4  13      105.47       88.20     33.08 o
  -4   4  13       89.37       82.17     30.25 o
  -3   4  13      772.92      740.55     78.08 o
  -2   4  13      315.48      345.12     40.42 o
  -1   4  13      316.67      352.55     37.71 o
   0   4  13     1168.89     1092.30    102.42 o
   1   4  13      118.74      181.62     41.19 o
   2   4  13      644.31      679.95     77.02 o
   3   4  13      152.83      141.95     42.85 o
   4   4  13      217.21      229.45     53.19 o
   5   4  13      337.61      288.68     87.52 o
   6   4  13       13.12       20.73     40.78 o
   7   4  13        0.91       59.15     47.03 o
  -8   5  13       45.20       28.35     50.36 o
  -7   5  13      163.02      120.44     95.79 o
  -6   5  13       25.61       17.52     36.45 o
  -5   5  13      287.23      415.76     59.82 o
  -4   5  13        9.42       39.76     27.13 o
  -3   5  13       12.52      -21.79     21.79 o
  -2   5  13      148.59      159.19     30.55 o
  -1   5  13     1326.94     1320.89     71.82 o
   0   5  13      125.67      122.01     55.96 o
   1   5  13        2.03       15.47     28.73 o
   2   5  13        0.41       16.74     28.85 o
   3   5  13      344.02      392.15     63.94 o
   4   5  13       27.53       51.62     36.95 o
   5   5  13        6.93       68.39     44.05 o
   6   5  13       24.57      -33.63     49.71 o
   7   5  13       44.73       32.85     53.07 o
  -8   6  13       67.06       57.79     77.90 o
  -7   6  13       63.51       18.03     55.00 o
  -6   6  13        2.51       48.02     41.48 o
  -5   6  13       79.56      104.74     41.34 o
  -4   6  13       46.80       79.23     29.49 o
  -3   6  13      347.50      432.56     47.15 o
  -2   6  13       11.74       -8.90     25.13 o
  -1   6  13       56.98       47.10     30.96 o
   0   6  13       79.21       36.81     37.39 o
   1   6  13      491.42      551.82     87.41 o
   2   6  13        7.25       52.53     33.29 o
   3   6  13       13.50       14.47     35.04 o
   4   6  13       24.76       67.64     40.68 o
   5   6  13      217.61      214.79     61.38 o
   6   6  13      115.81      140.80     80.13 o
  -7   7  13      165.78      107.80     69.98 o
  -6   7  13      307.69      202.73     72.50 o
  -5   7  13      381.37      432.16     61.65 o
  -4   7  13       17.32       60.11     40.11 o
  -3   7  13        3.25      -13.12     26.77 o
  -2   7  13      202.08      171.89     63.85 o
  -1   7  13       48.69       85.21     31.25 o
   0   7  13       93.54       67.07     34.33 o
   1   7  13      627.18      547.04     89.62 o
   2   7  13      411.47      497.70     69.31 o
   3   7  13      135.84      101.24     44.19 o
   4   7  13      328.61      381.97     69.63 o
   5   7  13       63.28       87.76     51.12 o
   6   7  13        0.33      -51.73     61.49 o
  -7   8  13       35.37       10.21     52.86 o
  -6   8  13        7.50       24.29     40.80 o
  -5   8  13        0.70       -4.70     39.06 o
  -4   8  13      234.78      339.58     65.50 o
  -3   8  13        0.26      -25.88     30.40 o
  -2   8  13       17.18       -7.10     26.52 o
  -1   8  13        0.52      -11.24     26.01 o
   0   8  13      816.50      997.83     80.58 o
   1   8  13      120.94      138.66     54.59 o
   2   8  13      837.19      893.54     86.99 o
   3   8  13        5.12        5.46     37.94 o
   4   8  13      269.01      309.13     65.94 o
   5   8  13        6.98      -43.50     59.82 o
   6   8  13      218.92      213.86     86.50 o
  -7   9  13       15.14        4.40     58.89 o
  -6   9  13      352.42      174.98    135.43 o
  -5   9  13      150.03       58.31     38.90 o
  -4   9  13      161.00      131.26     46.44 o
  -3   9  13      296.75      239.42     54.26 o
  -2   9  13      290.62      296.17     55.37 o
  -1   9  13       20.49       18.50     29.37 o
   0   9  13       98.26      143.00     46.41 o
   1   9  13        0.33       45.69     45.69 o
   2   9  13       42.10        4.49     39.36 o
   3   9  13       26.50       98.77     47.26 o
   4   9  13       61.42       60.89     47.42 o
   5   9  13        1.24      -55.77     55.77 o
  -6  10  13       36.36      119.07     60.89 o
  -5  10  13      145.19       34.30     73.11 o
  -4  10  13      130.25       86.87     60.82 o
  -3  10  13      356.03      392.34     99.06 o
  -2  10  13       47.16       56.06     42.30 o
  -1  10  13       30.69       27.21     41.19 o
   0  10  13      161.46      144.96     48.24 o
   1  10  13      663.26      637.40    100.70 o
   2  10  13        0.60       19.58     41.03 o
   3  10  13        0.81        6.84     54.98 o
   4  10  13      115.73      101.75     76.79 o
   5  10  13      111.99       82.60     84.34 o
  -6  11  13        9.83       50.08     66.25 o
  -5  11  13      485.38       41.65    112.29 o
  -4  11  13       25.00       69.35     44.43 o
  -3  11  13       22.56       49.25     44.04 o
  -2  11  13      117.37       81.96     47.30 o
  -1  11  13      474.08      538.66    109.43 o
   0  11  13        0.19      -13.63     38.38 o
   1  11  13        0.01       91.29     82.63 o
   2  11  13       63.95      135.66     67.73 o
   3  11  13      344.18      532.65    104.56 o
   4  11  13       21.30      -24.23     64.50 o
  -5  12  13        9.80       49.38     66.31 o
  -4  12  13       55.67       32.82     49.23 o
  -3  12  13       88.53       51.11     42.03 o
  -2  12  13       14.63       33.17     46.29 o
  -1  12  13       28.26      114.08     54.73 o
   0  12  13      196.03      213.12     67.02 o
   1  12  13      124.38       83.57     98.13 o
   2  12  13       36.88      -14.55    101.86 o
   3  12  13        0.48      -68.42     68.42 o
   4  12  13       61.49      -61.16    108.25 o
  -4  13  13      100.86       44.10     50.84 o
  -3  13  13       24.22       77.02     54.48 o
  -2  13  13      178.38      204.41     61.38 o
  -1  13  13        9.33      -48.73     48.73 o
   0  13  13      137.55      119.75     80.21 o
   1  13  13        3.33       87.43     84.59 o
   2  13  13      181.49       -6.15     98.43 o
   3  13  13      152.93      119.96     89.76 o
  -2  14  13        0.70      -30.37     52.16 o
  -1  14  13        5.93      -23.36     65.95 o
   0  14  13      119.42      135.69    124.57 o
  -8   0  14      107.20       21.18     66.60 o
  -6   0  14      232.10      163.84     66.60 o
  -4   0  14       11.68       11.44     36.23 o
  -2   0  14      698.66      632.89     78.79 o
   0   0  14      663.49      695.38    137.70 o
   2   0  14      365.88      351.12     99.26 o
   4   0  14      329.36      342.25    105.76 o
   6   0  14       55.41       -3.79     57.97 o
  -8   1  14        1.75      -28.78     47.31 o
  -7   1  14        5.24       -3.89     30.47 o
  -6   1  14      301.27      303.86     54.54 o
  -5   1  14      241.21      148.62     41.91 o
  -4   1  14      219.06      274.21     45.25 o
  -3   1  14      283.03      360.91     49.45 o
  -2   1  14       60.96       44.81     27.93 o
  -1   1  14      323.18      417.18     77.56 o
   0   1  14       33.54       -1.36     37.68 o
   1   1  14        2.17      -30.66     30.66 o
   2   1  14       30.21       -2.01     36.90 o
   3   1  14      596.53      621.65     98.25 o
   4   1  14      419.59      423.77     85.29 o
   5   1  14       82.24       62.93     52.23 o
   6   1  14       88.10       75.62    122.50 o
  -8   2  14        1.09       24.80     49.92 o
  -7   2  14      204.31       78.10     41.74 o
  -6   2  14       12.91       -1.07     33.70 o
  -5   2  14        0.61       -6.33     28.75 o
  -4   2  14       50.04        3.16     26.35 o
  -3   2  14      385.91      439.82     54.39 o
  -2   2  14       17.29       21.73     26.24 o
  -1   2  14      188.61      236.03     63.75 o
   0   2  14       20.02       13.97     34.82 o
   1   2  14      346.26      389.21     75.69 o
   2   2  14        0.92       67.58     47.03 o
   3   2  14      478.33      506.94     87.77 o
   4   2  14       46.90       60.68     45.97 o
   5   2  14      185.90       67.23     82.34 o
   6   2  14       49.94       83.06     65.78 o
  -8   3  14       15.32       -8.87     68.73 o
  -7   3  14        4.94        8.42     38.54 o
  -6   3  14       34.15        4.03     34.11 o
  -5   3  14      827.37     1010.89     80.29 o
  -4   3  14       17.24      -16.36     27.29 o
  -3   3  14      751.61      736.00     83.25 o
  -2   3  14      121.95      132.48     30.61 o
  -1   3  14     1830.61     1868.97    101.43 o
   0   3  14        1.34      -11.33     35.79 o
   1   3  14       48.88       37.62     40.45 o
   2   3  14       83.46       99.42     43.15 o
   3   3  14      710.78      726.09     82.74 o
   4   3  14        0.33      -28.50     28.50 o
   5   3  14      310.56      198.13    127.58 o
   6   3  14        0.00       -4.11     39.50 o
  -8   4  14       74.53      -43.08     46.92 o
  -7   4  14      233.83      213.83     64.03 o
  -6   4  14      143.75      124.92     44.95 o
  -5   4  14       34.21        7.68     31.89 o
  -4   4  14      377.66      379.87     47.48 o
  -3   4  14      145.22      201.96     38.09 o
  -2   4  14      597.61      681.98     54.34 o
  -1   4  14       26.12        7.99     28.92 o
   0   4  14      423.11      447.48     79.21 o
   1   4  14      117.37       75.62     47.67 o
   2   4  14      560.78      561.36     71.65 o
   3   4  14      164.94      324.60     65.75 o
   4   4  14       75.24      148.89     51.63 o
   5   4  14       65.75       43.05     35.02 o
   6   4  14      209.71       78.81     83.40 o
  -7   5  14        7.21       25.12     39.30 o
  -6   5  14      155.70      118.03     42.30 o
  -5   5  14       26.33       56.70     36.25 o
  -4   5  14      287.45      306.37     47.15 o
  -3   5  14       29.03       13.73     24.88 o
  -2   5  14      200.69      243.23     38.18 o
  -1   5  14       47.95       25.49     31.65 o
   0   5  14      861.29      989.79    100.55 o
   1   5  14      205.43      171.75     70.45 o
   2   5  14       84.75       92.12     42.34 o
   3   5  14      209.53      275.29     57.58 o
   4   5  14      164.55      157.97     52.61 o
   5   5  14       39.54       27.78     46.91 o
   6   5  14       37.12       25.42     41.39 o
  -7   6  14        8.16      -38.91     38.91 o
  -6   6  14      193.05      113.65     48.11 o
  -5   6  14       12.28       -5.33     34.77 o
  -4   6  14      279.07      295.42     52.08 o
  -3   6  14      272.37      257.67     41.39 o
  -2   6  14      395.79      403.89     54.64 o
  -1   6  14        2.33       56.17     31.57 o
   0   6  14       40.34       -6.77     39.08 o
   1   6  14        0.58       35.56     39.98 o
   2   6  14      455.93      519.11    133.33 o
   3   6  14        1.78        1.71     35.65 o
   4   6  14       54.84       38.89     44.46 o
   5   6  14        0.64       32.26     47.24 o
   6   6  14       87.77       29.18     50.10 o
  -7   7  14        7.36        6.38     52.09 o
  -6   7  14      158.29      120.99     42.88 o
  -5   7  14      299.26      365.35     60.72 o
  -4   7  14      203.79      198.99     57.30 o
  -3   7  14       15.78       28.50     32.59 o
  -2   7  14        9.00       35.69     30.71 o
  -1   7  14      187.46      269.42     53.16 o
   0   7  14      472.52      483.49     85.68 o
   1   7  14     1347.09     1516.04    127.62 o
   2   7  14       80.40       97.91     53.86 o
   3   7  14        8.29       17.41     35.83 o
   4   7  14       27.43      -15.00     44.02 o
   5   7  14      148.05      199.77     58.87 o
  -6   8  14       16.23      -11.91     47.02 o
  -5   8  14        1.30       52.01     48.30 o
  -4   8  14        1.21       22.84     39.42 o
  -3   8  14      178.18      250.59     56.34 o
  -2   8  14        1.79        9.84     30.15 o
  -1   8  14      193.61      242.57     54.81 o
   0   8  14       35.44      -17.08     42.94 o
   1   8  14      167.40      345.68     75.81 o
   2   8  14        7.54       17.37     43.94 o
   3   8  14       84.17       88.88     65.07 o
   4   8  14        1.07       29.15     47.87 o
   5   8  14       14.36      -20.27     62.89 o
  -6   9  14       10.03        3.34     49.36 o
  -5   9  14      124.12       14.97     42.82 o
  -4   9  14       14.50      -17.66     35.34 o
  -3   9  14       15.10      -17.25     36.25 o
  -2   9  14      116.38       39.37     41.88 o
  -1   9  14      250.87      315.54     75.21 o
   0   9  14      324.86      335.92     77.74 o
   1   9  14      312.50      289.65     74.44 o
   2   9  14        0.31       38.10     58.38 o
   3   9  14       17.40       42.30     50.12 o
   4   9  14      179.03      112.17     56.24 o
   5   9  14       46.48      101.15     83.39 o
  -5  10  14       29.41       10.40     41.29 o
  -4  10  14        6.02       54.85     44.12 o
  -3  10  14       25.33       48.82     48.53 o
  -2  10  14      455.95      520.33     76.42 o
  -1  10  14       31.56      -25.77     47.70 o
   0  10  14       65.64      121.63     58.92 o
   1  10  14        5.29      -47.78     47.78 o
   2  10  14      201.59      266.55     83.92 o
   3  10  14      117.08       22.27     59.67 o
   4  10  14       23.57       39.55     71.50 o
  -5  11  14       82.64       48.64     49.51 o
  -4  11  14      324.11      147.32    171.42 o
  -3  11  14       72.83       37.08    101.04 o
  -2  11  14      398.79      156.19    264.41 o
  -1  11  14       21.75       28.59     50.97 o
   0  11  14      437.59      364.37    117.95 o
   1  11  14        0.35       11.25     56.72 o
   2  11  14        2.54       48.79     65.13 o
   3  11  14       55.43      110.97    116.05 o
  -4  12  14        0.94        9.72     47.66 o
  -3  12  14      133.83       53.27     50.53 o
  -2  12  14      100.39       98.38     61.69 o
  -1  12  14       45.23       31.88     58.68 o
   0  12  14        0.02      -62.70     62.70 o
   1  12  14       90.42      112.63     72.06 o
   2  12  14       22.84      -49.81     97.36 o
  -2  13  14       20.70       82.21     67.92 o
  -1  13  14      173.97      142.01     67.77 o
   0  13  14       23.47       67.43     89.20 o
  -7   0  15      191.41       78.21    172.19 o
  -5   0  15      754.99      695.59    106.04 o
  -3   0  15      229.74      247.34    107.77 o
  -1   0  15      474.07      406.84    115.11 o
   1   0  15        2.88      -13.37     58.68 o
   3   0  15      525.73      729.57    157.70 o
   5   0  15       13.52      -19.28     49.45 o
  -7   1  15       69.34       17.73     40.11 o
  -6   1  15       38.03       61.42     39.97 o
  -5   1  15      228.20      278.37     51.64 o
  -4   1  15       67.62       67.11     36.44 o
  -3   1  15      702.99      774.33     67.34 o
  -2   1  15       54.63       54.88     34.65 o
  -1   1  15       96.20      100.36     53.79 o
   0   1  15      196.54      230.74     66.39 o
   1   1  15      562.43      557.70     93.42 o
   2   1  15      659.44      685.61    102.76 o
   3   1  15       84.53       93.20     73.35 o
   4   1  15       22.92       10.17     40.26 o
   5   1  15      216.81       17.73     45.24 o
   6   1  15       80.31       60.98     58.66 o
  -7   2  15        1.84       27.90     41.33 o
  -6   2  15      357.43      380.71     61.68 o
  -5   2  15      110.90       41.56     42.42 o
  -4   2  15        0.64       -1.74     29.09 o
  -3   2  15        0.51       -8.13     25.96 o
  -2   2  15      175.75      224.12     48.56 o
  -1   2  15      543.25      536.34    116.94 o
   0   2  15        4.29      -12.26     38.71 o
   1   2  15       13.77       74.96     46.39 o
   2   2  15      245.31      184.32     65.78 o
   3   2  15        0.73      -11.26     48.43 o
   4   2  15      232.20      117.74     48.62 o
   5   2  15       21.29      -45.07     45.07 o
   6   2  15       19.67        2.57     51.28 o
  -7   3  15        1.35       32.93     53.09 o
  -6   3  15       29.38       30.37     44.13 o
  -5   3  15        0.85       15.08     35.99 o
  -4   3  15      495.08      511.34     76.22 o
  -3   3  15       67.46       92.90     32.08 o
  -2   3  15       59.04       81.33     29.43 o
  -1   3  15       41.06       32.59     45.95 o
   0   3  15      696.47      712.94    117.89 o
   1   3  15        5.05       45.50     43.31 o
   2   3  15      411.86      543.45     97.20 o
   3   3  15       60.19       31.68     44.83 o
   4   3  15      121.10       70.96     40.70 o
   5   3  15        1.16       10.05     38.05 o
   6   3  15       48.10      -47.07     47.88 o
  -7   4  15       63.52       -6.24     44.43 o
  -6   4  15      273.47      257.82     68.84 o
  -5   4  15      542.29      668.49     65.72 o
  -4   4  15       30.71       26.22     31.93 o
  -3   4  15        2.34        8.07     27.07 o
  -2   4  15      672.89      614.24     75.95 o
  -1   4  15       21.72        4.25     42.87 o
   0   4  15       83.17       13.90     43.46 o
   1   4  15       65.43       64.31     48.67 o
   2   4  15        0.96       40.08     49.50 o
   3   4  15      184.75      190.85     55.98 o
   4   4  15       29.80       -4.28     42.39 o
   5   4  15       23.48        5.56     42.24 o
  -7   5  15       29.80      -14.90     42.13 o
  -6   5  15       32.16        5.33     37.68 o
  -5   5  15      134.93      236.71     51.99 o
  -4   5  15        4.14       14.92     31.20 o
  -3   5  15      334.26      402.02     49.08 o
  -2   5  15       21.14       -3.48     31.88 o
  -1   5  15      369.51      321.33     72.11 o
   0   5  15       36.72       34.78     44.24 o
   1   5  15      169.22      117.84     73.52 o
   2   5  15        7.34       44.58     43.03 o
   3   5  15      140.38      178.74     55.48 o
   4   5  15       59.09       80.94     49.76 o
   5   5  15       81.79       91.42     56.04 o
  -6   6  15        0.48       76.51     43.95 o
  -5   6  15      295.96      444.67     66.59 o
  -4   6  15        2.02       -2.66     34.38 o
  -3   6  15       16.20       35.89     34.30 o
  -2   6  15       80.42      102.39     44.21 o
  -1   6  15      532.71      514.11     91.56 o
   0   6  15       40.97      175.75     64.56 o
   1   6  15       33.34      -11.70     42.32 o
   2   6  15       49.18      108.20     76.30 o
   3   6  15      211.33      238.83     75.75 o
   4   6  15       97.28      187.61     59.80 o
   5   6  15        5.19      -11.21     51.46 o
  -6   7  15        6.42       -0.03     40.25 o
  -5   7  15       20.57       29.25     46.07 o
  -4   7  15      193.03      339.13     69.08 o
  -3   7  15        2.21       11.65     37.09 o
  -2   7  15       56.72       93.51     42.87 o
  -1   7  15       57.45       18.26     47.85 o
   0   7  15      438.29      480.48    107.00 o
   1   7  15      144.95      112.83     75.48 o
   2   7  15      450.85      411.35     88.32 o
   3   7  15        1.30       65.67     58.13 o
   4   7  15        0.75       -7.57     44.62 o
   5   7  15       31.57       63.77     59.68 o
  -6   8  15      141.47       86.67     54.53 o
  -5   8  15        5.75       35.25     51.63 o
  -4   8  15        1.52        1.33     39.30 o
  -3   8  15        4.12       -0.85     37.81 o
  -2   8  15      534.19      479.94    195.05 o
  -1   8  15        0.23       23.12     51.56 o
   0   8  15      453.68      524.63     99.50 o
   1   8  15        1.14        6.03     50.85 o
   2   8  15       37.15       73.73     61.41 o
   3   8  15        2.23       -4.18     55.67 o
   4   8  15      270.77      270.66     64.86 o
  -5   9  15       81.04      -42.87     42.87 o
  -4   9  15       79.56       40.53     43.56 o
  -3   9  15        6.58       11.00     41.64 o
  -2   9  15       53.16       41.86     57.61 o
  -1   9  15        0.71       -2.15     49.15 o
   0   9  15      240.31      166.87     69.25 o
   1   9  15       70.52      118.49     59.82 o
   2   9  15      155.06      207.68     73.49 o
   3   9  15       35.37       35.10     57.14 o
   4   9  15      124.67      205.01     78.70 o
  -4  10  15       43.22       56.50     48.89 o
  -3  10  15        2.90       46.11     43.45 o
  -2  10  15       17.67       -6.00     47.60 o
  -1  10  15      240.53       75.48     57.61 o
   0  10  15        1.89       33.85     51.78 o
   1  10  15        7.99       10.46     55.79 o
   2  10  15        0.25       -6.66     53.76 o
   3  10  15       83.03       86.62     66.30 o
  -4  11  15       72.77        2.62     75.98 o
  -3  11  15      254.19      118.34    118.78 o
  -2  11  15       29.11       39.17     52.10 o
  -1  11  15       13.13      100.44     86.60 o
   0  11  15       13.92       33.95     74.06 o
   1  11  15      139.85      181.25     72.38 o
   2  11  15       14.79      -37.37     61.20 o
  -2  12  15      227.47      230.36     84.81 o
  -1  12  15       91.98      -16.33     86.95 o
   0  12  15       34.57       51.34     92.39 o
   1  12  15       27.14       47.44     89.91 o
  -6   0  16       97.72      133.08     61.43 o
  -4   0  16      208.40      198.33     69.50 o
  -2   0  16       60.32       21.06     62.35 o
   0   0  16     1672.41     1386.50    183.01 o
   2   0  16       80.74       10.06     56.55 o
   4   0  16      410.59      -36.56     56.08 o
  -7   1  16      109.05      155.55    112.80 o
  -6   1  16       92.23      206.32     52.78 o
  -5   1  16       34.85       -8.03     37.00 o
  -4   1  16        3.80      -13.46     39.85 o
  -3   1  16        2.89        2.41     31.03 o
  -2   1  16        3.16      -30.25     45.11 o
  -1   1  16      101.98       87.79     54.30 o
   0   1  16       59.38      -14.03     51.01 o
   1   1  16      141.64      186.03     68.50 o
   2   1  16      256.59      215.79     71.34 o
   3   1  16       40.72      -31.68     31.68 o
   4   1  16        2.84       70.92     46.47 o
   5   1  16       10.79       50.67     51.83 o
  -6   2  16       31.09       50.75     43.80 o
  -5   2  16      591.28      656.14     76.06 o
  -4   2  16       15.26       31.76     35.09 o
  -3   2  16      107.48      100.49     38.72 o
  -2   2  16       98.98        6.43     56.73 o
  -1   2  16      939.32     1017.47    119.54 o
   0   2  16      166.72      174.83     71.99 o
   1   2  16      218.02      240.45     70.51 o
   2   2  16        2.22       30.78     48.33 o
   3   2  16      205.41       11.45     66.43 o
   4   2  16       50.77       13.98     59.45 o
   5   2  16       74.74       85.34     48.78 o
  -6   3  16       16.02       51.91     55.61 o
  -5   3  16       39.15       35.10     42.33 o
  -4   3  16        5.38       -5.88     30.53 o
  -3   3  16      253.64      314.72     46.38 o
  -2   3  16       42.75       33.83     48.41 o
  -1   3  16       45.71       53.06     55.59 o
   0   3  16       73.96      111.10     56.44 o
   1   3  16       90.80       36.43     45.46 o
   2   3  16       61.70       88.79     54.54 o
   3   3  16      168.20       63.62    123.21 o
   4   3  16        1.53       35.74     38.54 o
   5   3  16       37.76      -10.21     46.06 o
  -6   4  16       45.87       42.48     48.64 o
  -5   4  16      329.45      309.42     99.53 o
  -4   4  16      309.62      426.07     56.20 o
  -3   4  16       32.09       -2.30     29.58 o
  -2   4  16        0.36       42.27     54.80 o
  -1   4  16      428.85      417.33     86.37 o
   0   4  16      138.00      119.51     64.00 o
   1   4  16       59.21       92.52     59.95 o
   2   4  16      173.82      113.72     96.53 o
   3   4  16       49.54       -0.69     44.32 o
   4   4  16        7.48       16.77     48.47 o
   5   4  16        9.88       54.54    113.45 o
  -6   5  16       71.59       67.55     49.53 o
  -5   5  16        4.30       42.99     41.35 o
  -4   5  16      198.06      209.14     47.14 o
  -3   5  16        0.84      -32.68     32.68 o
  -2   5  16      657.03      318.79    346.51 o
  -1   5  16      123.86      134.68     75.60 o
   0   5  16        8.91       29.97     48.68 o
   1   5  16       12.98      -37.37     43.95 o
   2   5  16      256.88       60.29    135.57 o
   3   5  16        4.12      -54.89     54.89 o
   4   5  16       14.78      -20.91     59.03 o
  -6   6  16      106.70      135.03     57.38 o
  -5   6  16       76.22      -26.77     45.77 o
  -4   6  16      131.30      175.65     49.36 o
  -3   6  16       27.33      -27.49     38.76 o
  -2   6  16        1.40       -1.03     43.94 o
  -1   6  16       35.76       25.06     48.30 o
   0   6  16      243.76      131.55     61.07 o
   1   6  16       59.79        6.40     68.38 o
   2   6  16       78.29       -7.75     42.21 o
   3   6  16       12.09       71.89     52.88 o
   4   6  16       80.71      137.18     76.63 o
  -5   7  16        1.55       14.35     54.67 o
  -4   7  16        1.49      -31.86     44.49 o
  -3   7  16       84.07       39.71     91.74 o
  -2   7  16      361.47      140.40    186.50 o
  -1   7  16      319.33      118.62    199.87 o
   0   7  16       10.61       28.89     60.27 o
   1   7  16      162.63       70.69    123.27 o
   2   7  16       46.21       94.25    104.70 o
   3   7  16      129.88      130.15     72.76 o
   4   7  16       13.13      162.07     97.60 o
  -5   8  16      155.19      201.24     73.83 o
  -4   8  16        0.01      -16.06     42.63 o
  -3   8  16       12.40       74.23     54.54 o
  -2   8  16       11.80       21.53     63.76 o
  -1   8  16      300.45      155.30    144.62 o
   0   8  16        0.92      -11.02     41.46 o
   1   8  16       61.95       94.82     94.41 o
   2   8  16       62.32       24.92    151.01 o
   3   8  16       39.67       98.13     70.13 o
  -4   9  16       17.74      -25.15     48.81 o
  -3   9  16      179.19       86.66    154.68 o
  -2   9  16      138.37       32.53     62.82 o
  -1   9  16       83.21      -12.96     52.68 o
   0   9  16        4.04       34.37     54.65 o
   1   9  16      250.05      324.61     88.63 o
   2   9  16       31.40      -11.23     73.70 o
  -3  10  16       10.31       64.87     61.03 o
  -2  10  16      110.46       11.83     76.54 o
  -1  10  16       11.51        2.25     68.02 o
   0  10  16      115.22      228.31     81.29 o
   1  10  16        2.79       -0.40    154.33 o
  -1  11  16        2.35      161.96    100.32 o
  -5   0  17       21.35       44.12     60.46 o
  -3   0  17       64.77      136.76    102.33 o
  -1   0  17      144.47      101.15     95.47 o
   1   0  17      498.91      497.70    142.32 o
   3   0  17       65.15      -51.46     51.46 o
  -6   1  17       50.07       16.71     48.16 o
  -5   1  17      143.44      148.38     53.55 o
  -4   1  17       21.46       77.99     42.30 o
  -3   1  17        0.61       24.83     58.81 o
  -2   1  17       35.57       77.89     56.67 o
  -1   1  17      129.38      160.74     77.31 o
   0   1  17      180.22      207.58     74.11 o
   1   1  17       68.03       29.55     61.34 o
   2   1  17       22.59        8.57     67.49 o
   3   1  17       68.70       -5.79     38.07 o
   4   1  17       17.49      -32.26     49.80 o
  -6   2  17        0.03       -3.11     45.58 o
  -5   2  17       26.49      113.00     44.50 o
  -4   2  17      267.17      395.43     62.90 o
  -3   2  17       84.44      104.17     64.91 o
  -2   2  17       75.17       60.09     57.94 o
  -1   2  17        3.16      -31.46     43.87 o
   0   2  17      780.27      898.74    147.29 o
   1   2  17       48.14      -19.21     40.53 o
   2   2  17      193.41      -22.35    118.95 o
   3   2  17       56.69        0.42     48.39 o
   4   2  17      146.26      -17.71     47.66 o
  -5   3  17       36.22       83.27     39.45 o
  -4   3  17        5.25      -25.46     37.95 o
  -3   3  17       42.20       -7.87     59.97 o
  -2   3  17      388.30      371.49     90.83 o
  -1   3  17       32.20       40.31     51.98 o
   0   3  17      110.06       43.76     55.96 o
   1   3  17        0.04        5.30     37.57 o
   2   3  17        3.99        2.76     50.94 o
   3   3  17       97.98       19.76     53.07 o
   4   3  17        2.46      -31.19     51.11 o
  -5   4  17       34.50       34.47     45.90 o
  -4   4  17      399.61      432.54     59.62 o
  -3   4  17       19.28       14.37     58.94 o
  -2   4  17      149.81       94.98     64.46 o
  -1   4  17      204.67       97.12    109.43 o
   0   4  17      103.63      102.70     63.88 o
   1   4  17       21.99        0.84     44.39 o
   2   4  17      124.36       30.71    119.19 o
   3   4  17       36.99       10.36     49.54 o
  -5   5  17      178.26      162.94     54.54 o
  -4   5  17        4.52       27.44     38.08 o
  -3   5  17      134.85      133.38     76.05 o
  -2   5  17       62.18       21.87     44.41 o
  -1   5  17      296.06       77.01    120.61 o
   0   5  17        1.96       -0.98     42.78 o
   1   5  17       69.63       12.82     58.56 o
   2   5  17       16.56       55.25     54.60 o
   3   5  17      142.90        6.18    109.84 o
  -4   6  17       38.72       -3.17     93.34 o
  -3   6  17       78.75       86.49     85.95 o
  -2   6  17        1.90       -9.82     48.38 o
  -1   6  17        0.26        2.97     50.03 o
   0   6  17       39.41       12.24     53.46 o
   1   6  17      114.84       48.40    132.44 o
   2   6  17       30.67       30.86     53.14 o
   3   6  17        9.23       79.07     66.85 o
  -4   7  17       23.09       53.58     66.22 o
  -3   7  17        5.14      -33.48     56.90 o
  -2   7  17       95.14       50.03     52.70 o
  -1   7  17      226.30       84.33    147.05 o
   0   7  17       77.27       98.72     83.58 o
   1   7  17       47.19      -15.46     46.94 o
   2   7  17       29.02       78.18     66.87 o
  -3   8  17       19.11      -53.59     73.47 o
  -2   8  17      141.28       21.41     74.06 o
  -1   8  17        0.06      -37.86     54.11 o
   0   8  17       91.50        2.07     52.34 o
   1   8  17        0.79      -60.73     60.73 o
  -2   9  17       88.13      -54.89     74.18 o
  -1   9  17       22.84      -37.98     70.98 o
   0   9  17       15.14      -10.68     67.85 o
  -4   0  18       26.49       47.20    108.84 o
  -2   0  18      530.27      550.82    157.82 o
   0   0  18      155.55      330.54    133.68 o
   2   0  18       98.49        4.14     63.65 o
  -4   1  18      100.87      154.82    104.28 o
  -3   1  18       40.86       54.57     68.67 o
  -2   1  18        4.40      -38.84     55.08 o
  -1   1  18      156.54      200.13     81.09 o
   0   1  18      370.89      436.90    105.53 o
   1   1  18       46.93       55.46    129.42 o
   2   1  18        4.91      -36.86     44.68 o
   3   1  18       20.45       15.74     60.51 o
  -4   2  18       11.01      -14.14     77.49 o
  -3   2  18      226.79      251.69    102.39 o
  -2   2  18       13.49      -58.40     60.20 o
  -1   2  18       50.51      149.08    103.93 o
   0   2  18       57.78      -13.49     68.20 o
   1   2  18       83.73       54.72     82.10 o
   2   2  18        9.88      -15.00     46.64 o
  -4   3  18        2.37        5.50     70.77 o
  -3   3  18        2.65      -37.20     58.08 o
  -2   3  18       10.75       34.09     66.27 o
  -1   3  18      136.71      195.60     78.89 o
   0   3  18       21.81      -47.62     47.62 o
   1   3  18      125.29       38.32     55.30 o
   2   3  18        0.05      -39.15     54.67 o
  -4   4  18       95.67      171.47     86.41 o
  -3   4  18       93.94      166.25     87.33 o
  -2   4  18       39.07       91.10     68.28 o
  -1   4  18       20.18       19.44     46.49 o
   0   4  18        3.27      102.53     56.33 o
   1   4  18       53.49      -47.39     47.39 o
   2   4  18       11.30       25.72     56.61 o
  -3   5  18       77.60       30.71     68.48 o
  -2   5  18        7.85      -30.00     57.62 o
  -1   5  18       10.99       11.39     50.39 o
   0   5  18      113.06      -25.52     55.00 o
   1   5  18        3.86      -47.61     48.80 o
  -3   6  18       41.89      -51.93     91.21 o
  -2   6  18      124.26       51.82     77.96 o
  -1   6  18       64.03       35.26     57.38 o
   0   6  18       14.52       -0.52     59.19 o
   1   6  18        8.65      -53.68     53.68 o
  -1   7  18      197.03       72.37     69.91 o
  -1   0  19      127.98      129.78    111.91 o
   1   0  19       32.41       72.05    106.24 o
  -2   1  19       43.75      -58.53     58.53 o
  -1   1  19      117.57      265.02     90.96 o
   0   1  19      165.04      101.43     81.27 o
   1   1  19      149.79      110.24     85.95 o
  -2   2  19      180.07      201.02     86.72 o
  -1   2  19        2.65       22.61     72.14 o
   0   2  19        1.30       11.26     67.71 o
  -2   3  19       65.61       -7.20    106.95 o
  -1   3  19        5.18      -61.86     61.86 o
   0   3  19      124.86       53.91     74.71 o
 
